# Supplementary material for: Stages of Biological Development across Age: An Analysis of Canadian Health Measure Survey 2007–2011
Source: Front Public Health. 2018 Jan 11;5:355. doi: 10.3389/fpubh.2017.00355 (PMC5768641; doi:10.3389/fpubh.2017.00355)
Supplement: Supplementary file 1 [file Data_Sheet_1.xlsx]

## Sheet: Sheet1
Variables names	Labels in cycle 1	Labels in cycle 2	Label in cycle 3	This variable containing 0? (1=TRUE)	Type of variable	Class of variable	Levels in variable	Mode of variable	Containing "age" in labels?(1=TRUE)	Containing "number" in lebels?(1=TRUE)	Containing "positive" in the answers?(1=TRUE)	Containing "negative" in answers?(1=TRUE)	Containing "a", "b", "c" in the answers?(1=TRUE)	Labelling age of onset?(1=TRUE)	ID variable?(1=TRUE)	Used for PCA?(1=TRUE)	Numbers of missingness	Proportions of missingness	Numbers of "not applicable"	Proportions of "not applicable"	Log transformed?(!=TRUE)	Ordinal variables?(1=TRUE)	Lengths of variables in cycle 1	Positions in cycle 1	Concepts in ccle 1	Questions in cycle 1	Universe in cycle 1	Not in cycle 1	Lengths of variables in cycle 2	Positions in cycle 2	Concepts in ccle 2	Questions in cycle 2	Universe in cycle 2	Not in cycle 2	Lengths of variables in cycle 3	Positions in cycle 3	Concepts in ccle 3	Questions in cycle 3	Universe in cycle 3	Not in cycle 3
alc_14	drank alcohol - past week	drank alcohol - past week	drank alcohol - past week	0	integer	factor	10	numeric			0	0	0			1	5.90389	0.000361315	6521	0.392689			1	898	Drank alcohol - past week	Thinking back over the past week, that is from [date last week] to yesterday, did you have a drink of beer,	Respondents aged 12 and older who answered ALC_11 = 1	Note	1	875	Drank alcohol - past week	Thinking back over the past week, that is from [date one week ago] to yesterday, did you have a drink of	Respondents aged 12 and older who answered ALC_11 <>2	Note	1	1087	Drank alcohol - past week	Thinking back over the past week, that is, from [date one week ago] to yesterday, did you have a drink of	Respondents aged 12 and older who answered ALC_11 <>2	Note
alc_15a	number of drinks - sunday	number of drinks - sunday	number of drinks - sunday	0	integer	integer	7	numeric		1	0	0	0			1	14.7597	0.000903288	10068	#NUM!	1		2	899 - 900	Number of drinks - Sunday	Starting with yesterday, that is [day name] how many drinks did you have? - Sunday	Respondents aged 12 and older who answered ALC_14 = 1	Note	2	876 - 877	Number of drinks - Sunday	Starting with yesterday, that is [day name] how many drinks did you have? - Sunday	Respondents aged 12 and older who answered ALC_14 <>2	Note	2	1088 - 1089	Number of drinks - Sunday	Starting with yesterday, that is [day name] how many drinks did you have? - Sunday	Respondents aged 12 and older who answered ALC_11 <>2 and ALC_14 <>2	Note
alc_17	ever had a drink	ever had a drink	ever had a drink	0	integer	factor	29	numeric			0	0	0			1	9.83982	0.000602192	13258	0.798386			1	914	Ever had a drink	Have you ever had a drink?	Respondents aged 12 and older who answered ALC_11 = 2	Note	1	891	Ever had a drink	Have you ever had a drink?	Respondents aged 12 and older who answered ALC_11 <>1	Note	1	1103	Ever had a drink	Have you ever had a drink?	Respondents aged 12 and older who answered ALC_11 <> 1	Note
alc_18	reg drank >12 drinks a week	regularly drank more than 12 drinks a week	regularly drank more than 12 drinks a we	0	integer	factor	10	numeric			0	0	0			1	10.8238	0.000662411	12190	0.734072			1	915	Regularly drank more than 12 drinks a week	Did you ever regularly drink more than 12 drinks a week?	Respondents aged 12 and older who answered ALC_17 = 1	Note	1	892	Regularly drank more than 12 drinks a week	Did you ever regularly drink more than 12 drinks a week?	Respondents aged 12 and older who answered ALC_17 <>2	Note	1	1104	Regularly drank more than 12 drinks a week	Did you ever regularly drink more than 12 drinks a week?	Respondents aged 12 and older who answered ALC_11 <>2 and ALC_17 <>2	Note
alcdtyp	type of drinker - (d)	type of drinker - (d)	type of drinker - (d)	0	integer	factor	10	numeric			0	0	0			1	10.8238	0.000662411	3181	0.191557		1	1	918	Type of drinker - (D)	Question	Respondents aged 12 and older.	Note	1	895	Type of drinker - (D)	Question	Respondents aged 12 and older	Note	1	1113	Type of drinker - (D)	Question	Respondents aged 12 years and older	Note
alcdwky	no. of drinks - past week - (d)	no. of drinks - past week - (d)	no. of drinks - past week - (d)	0	integer	integer	10	numeric		1	0	0	0			1	86.5904	0.00529929	6521	#NUM!	1		3	919 - 921	Number of drinks - past week - (D)	Question	Respondents aged 12 and older who had at least 1 drink in the past 12 months.	Note	3	896 - 898	Weekly consumption - (D)	Question	Respondents aged 12 and older who answered ALC_11 <>2	Note	3	1107 - 1109	Weekly consumption - (D)	Question	Respondents aged 12 years and older who answered ALC_11 = 1	Note
amc_10	activity monitor available	activity monitor available	activity monitor available	0	integer	factor	10	numeric			0	0	0			1	1.96796	0.000120438	14	0.000843069			1	2250	Activity monitor available	INSTRUCTION: Record whether an activity monitor is available.	All respondents	Note	1	2757	Activity monitor available	Instruction: Record whether an activity monitor is available.	Respondents with AMCDELG = 1	Note	1	1230	Activity monitor available	INSTRUCTION: Record whether an activity monitor is available.	Respondents with AMCDELG = 1	Note
amc_21	activity monitor taken	activity monitor taken	activity monitor taken	0	integer	factor	299	numeric			0	0	0			1	134.805	0.00825003	225	0.0135493			1	2254	Activity monitor taken	INSTRUCTION: Record whether the respondent took an activity monitor.	Respondents who answered AMCDELG = 1	Note	1	2761	Activity monitor taken	Instruction: Record whether the respondent took an activity monitor.	Respondents who answered AMC_11 = 1	Note	1	1231	Activity monitor taken	INSTRUCTION: Record whether the respondent took an activity monitor.	Respondents with AMC_10 = 1	Note
ammdact7	average counts - day 7 (counts/minute)	average counts - day 7 (counts/minute)	average counts - day 7 (counts/minute)	0	double	numeric	8	numeric			0	0	0			1	902.311	0.055221	#NUM!	#NUM!	1		9.4	4626 - 4634	Average counts - Day 7 (counts per minute)	Question	Universe	Activity Monitor	9.4	4593 - 4601	Average counts - Day 7 (counts per minute)	Question	Respondents with AMC_21 = 1	Activity Monitor
ammdhr1	wear time - day 1 (hours/day)	wear time - day 1 (hours/day)	wear time - day 1 (hours/day)	0	double	numeric	10	numeric			0	0	0			1	1428.74	0.0874383	#NUM!	#NUM!			7.4	4635 - 4641	Wear time - Day 1 (hours per day)	Question	Universe	Activity Monitor	7.4	4602 - 4608	Wear time - Day 1 (hours per day)	Question	Respondents with AMC_21 = 1	Activity Monitor
ammdhr2	wear time - day 2 (hours/day)	wear time - day 2 (hours/day)	wear time - day 2 (hours/day)	1	double	numeric	47	numeric			0	0	0			1	1381.51	0.0845478	#NUM!	#NUM!			7.4	4642 - 4648	Wear time - Day 2 (hours per day)	Question	Universe	Activity Monitor	7.4	4609 - 4615	Wear time - Day 2 (hours per day)	Question	Respondents with AMC_21 = 1	Activity Monitor
ammdhr3	wear time - day 3 (hours/day)	wear time - day 3 (hours/day)	wear time - day 3 (hours/day)	1	double	numeric	24	numeric			0	0	0			1	1382.49	0.084608	#NUM!	#NUM!			7.4	4649 - 4655	Wear time - Day 3 (hours per day)	Question	Universe	Activity Monitor	7.4	4616 - 4622	Wear time - Day 3 (hours per day)	Question	Respondents with AMC_21 = 1	Activity Monitor
ammdhr4	wear time - day 4 (hours/day)	wear time - day 4 (hours/day)	wear time - day 4 (hours/day)	0	double	numeric	10	numeric			0	0	0			1	1384.46	0.0847284	#NUM!	#NUM!			7.4	4656 - 4662	Wear time - Day 4 (hours per day)	Question	Universe	Activity Monitor	7.4	4623 - 4629	Wear time - Day 4 (hours per day)	Question	Respondents with AMC_21 = 1	Activity Monitor
ammdhr5	wear time - day 5 (hours/day)	wear time - day 5 (hours/day)	wear time - day 5 (hours/day)	1	double	numeric	47	numeric			0	0	0			1	1388.4	0.0849693	#NUM!	#NUM!			7.4	4663 - 4669	Wear time - Day 5 (hours per day)	Question	Universe	Activity Monitor	7.4	4630 - 4636	Wear time - Day 5 (hours per day)	Question	Respondents with AMC_21 = 1	Activity Monitor
ammdhr6	wear time - day 6 (hours/day)	wear time - day 6 (hours/day)	wear time - day 6 (hours/day)	1	double	numeric	19	numeric			0	0	0			1	1393.32	0.0852704	#NUM!	#NUM!			7.4	4670 - 4676	Wear time - Day 6 (hours per day)	Question	Universe	Activity Monitor	7.4	4637 - 4643	Wear time - Day 6 (hours per day)	Question	Respondents with AMC_21 = 1	Activity Monitor
ammdhr7	wear time - day 7 (hours/day)	wear time - day 7 (hours/day)	wear time - day 7 (hours/day)	0	double	numeric	10	numeric			0	0	0			1	1429.73	0.0874985	#NUM!	#NUM!			7.4	4677 - 4683	Wear time - Day 7 (hours per day)	Question	Universe	Activity Monitor	7.4	4644 - 4650	Wear time - Day 7 (hours per day)	Question	Respondents with AMC_21 = 1	Activity Monitor
ammdla1	total light phys act - day 1 (mins/day)	total light phys act - day 1 (mins/day)	total light phys act - day 1 (mins/day)	0	integer	integer	7	numeric			0	0	0			1	1428.74	0.0874383	#NUM!	#NUM!			4	4712 - 4715	Total light physical activity - Day 1 (minutes per day)	Question	Universe	Activity Monitor	4	4651 - 4654	Total light physical activity - Day 1 (minutes per day)	Question	Respondents with AMC_21 = 1	Activity Monitor
ammdla2	total light phys act - day 2 (mins/day)	total light phys act - day 2 (mins/day)	total light phys act - day 2 (mins/day)	0	integer	integer	7	numeric			0	0	0			1	1381.51	0.0845478	#NUM!	#NUM!			4	4716 - 4719	Total light physical activity - Day 2 (minutes per day)	Question	Universe	Activity Monitor	4	4655 - 4658	Total light physical activity - Day 2 (minutes per day)	Question	Respondents with AMC_21 = 1	Activity Monitor
ammdla3	total light phys act - day 3 (mins/day)	total light phys act - day 3 (mins/day)	total light phys act - day 3 (mins/day)	0	integer	integer	7	numeric			0	0	0			1	1382.49	0.084608	#NUM!	#NUM!			4	4720 - 4723	Total light physical activity - Day 3 (minutes per day)	Question	Universe	Activity Monitor	4	4659 - 4662	Total light physical activity - Day 3 (minutes per day)	Question	Respondents with AMC_21 = 1	Activity Monitor
ammdla4	total light phys act - day 4 (mins/day)	total light phys act - day 4 (mins/day)	total light phys act - day 4 (mins/day)	0	integer	integer	7	numeric			0	0	0			1	1384.46	0.0847284	#NUM!	#NUM!			4	4724 - 4727	Total light physical activity - Day 4 (minutes per day)	Question	Universe	Activity Monitor	4	4663 - 4666	Total light physical activity - Day 4 (minutes per day)	Question	Respondents with AMC_21 = 1	Activity Monitor
ammdla5	total light phys act - day 5 (mins/day)	total light phys act - day 5 (mins/day)	total light phys act - day 5 (mins/day)	1	integer	integer	24	numeric			0	0	0			1	1388.4	0.0849693	#NUM!	#NUM!			4	4728 - 4731	Total light physical activity - Day 5 (minutes per day)	Question	Universe	Activity Monitor	4	4667 - 4670	Total light physical activity - Day 5 (minutes per day)	Question	Respondents with AMC_21 = 1	Activity Monitor
ammdla6	total light phys act - day 6 (mins/day)	total light phys act - day 6 (mins/day)	total light phys act - day 6 (mins/day)	0	integer	integer	10	numeric			0	0	0			1	1393.32	0.0852704	#NUM!	#NUM!			4	4732 - 4735	Total light physical activity - Day 6 (minutes per day)	Question	Universe	Activity Monitor	4	4671 - 4674	Total light physical activity - Day 6 (minutes per day)	Question	Respondents with AMC_21 = 1	Activity Monitor
ammdla7	total light phys act - day 7 (mins/day)	total light phys act - day 7 (mins/day)	total light phys act - day 7 (mins/day)	1	integer	integer	44	numeric			0	0	0			1	1429.73	0.0874985	#NUM!	#NUM!			4	4736 - 4739	Total light physical activity - Day 7 (minutes per day)	Question	Universe	Activity Monitor	4	4675 - 4678	Total light physical activity - Day 7 (minutes per day)	Question	Respondents with AMC_21 = 1	Activity Monitor
ammdmvb1	bouts m-to-v phys act - day 1 (mins/day)	bouts m-to-v phys act - day 1 (mins/day)	bouts m-to-v phys act - day 1 (mins/day)	1	integer	integer	23	numeric			0	0	0			1	1428.74	0.0874383	#NUM!	#NUM!	1		4	4824 - 4827	Bouts of mod-to-vig physical activity - Day 1 (mins per day)	Question	Universe	Activity Monitor	4	4763 - 4766	Bouts of mod-to-vig physical activity - Day 1 (mins per day)	Question	Respondents with AMC_21 = 1	Activity Monitor
ammdmvb2	bouts m-to-v phys act - day 2 (mins/day)	bouts m-to-v phys act - day 2 (mins/day)	bouts m-to-v phys act - day 2 (mins/day)	0	integer	integer	10	numeric			0	0	0			1	1381.51	0.0845478	#NUM!	#NUM!	1		4	4828 - 4831	Bouts of mod-to-vig physical activity - Day 2 (mins per day)	Question	Universe	Activity Monitor	4	4767 - 4770	Bouts of mod-to-vig physical activity - Day 2 (mins per day)	Question	Respondents with AMC_21 = 1	Activity Monitor
ammdmvb3	bouts m-to-v phys act - day 3 (mins/day)	bouts m-to-v phys act - day 3 (mins/day)	bouts m-to-v phys act - day 3 (mins/day)	1	integer	integer	47	numeric			0	0	0			1	1382.49	0.084608	#NUM!	#NUM!	1		4	4832 - 4835	Bouts of mod-to-vig physical activity - Day 3 (mins per day)	Question	Universe	Activity Monitor	4	4771 - 4774	Bouts of mod-to-vig physical activity - Day 3 (mins per day)	Question	Respondents with AMC_21 = 1	Activity Monitor
ammdmvb4	bouts m-to-v phys act - day 4 (mins/day)	bouts m-to-v phys act - day 4 (mins/day)	bouts m-to-v phys act - day 4 (mins/day)	1	integer	integer	23	numeric			0	0	0			1	1384.46	0.0847284	#NUM!	#NUM!	1		4	4836 - 4839	Bouts of mod-to-vig physical activity - Day 4 (mins per day)	Question	Universe	Activity Monitor	4	4775 - 4778	Bouts of mod-to-vig physical activity - Day 4 (mins per day)	Question	Respondents with AMC_21 = 1	Activity Monitor
ammdmvb5	bouts m-to-v phys act - day 5 (mins/day)	bouts m-to-v phys act - day 5 (mins/day)	bouts m-to-v phys act - day 5 (mins/day)	0	integer	integer	10	numeric			0	0	0			1	1388.4	0.0849693	#NUM!	#NUM!	1		4	4840 - 4843	Bouts of mod-to-vig physical activity - Day 5 (mins per day)	Question	Universe	Activity Monitor	4	4779 - 4782	Bouts of mod-to-vig physical activity - Day 5 (mins per day)	Question	Respondents with AMC_21 = 1	Activity Monitor
ammdmvb6	bouts m-to-v phys act - day 6 (mins/day)	bouts m-to-v phys act - day 6 (mins/day)	bouts m-to-v phys act - day 6 (mins/day)	1	integer	integer	49	numeric			0	0	0			1	1393.32	0.0852704	#NUM!	#NUM!	1		4	4844 - 4847	Bouts of mod-to-vig physical activity - Day 6 (mins per day)	Question	Universe	Activity Monitor	4	4783 - 4786	Bouts of mod-to-vig physical activity - Day 6 (mins per day)	Question	Respondents with AMC_21 = 1	Activity Monitor
ammdmvb7	bouts m-to-v phys act - day 7 (mins/day)	bouts m-to-v phys act - day 7 (mins/day)	bouts m-to-v phys act - day 7 (mins/day)	1	integer	integer	21	numeric			0	0	0			1	1429.73	0.0874985	#NUM!	#NUM!	1		4	4848 - 4851	Bouts of mod-to-vig physical activity - Day 7 (mins per day)	Question	Universe	Activity Monitor	4	4787 - 4790	Bouts of mod-to-vig physical activity - Day 7 (mins per day)	Question	Respondents with AMC_21 = 1	Activity Monitor
ammdsst1	total steps - day 1 (steps/day)	total steps - day 3 (steps/day)	total steps - day 3 (steps/day)	1	integer	integer	43	numeric			0	0	0			1	1428.74	0.0874383	#NUM!	#NUM!			5	4880 - 4884	Total steps - Day 1 (steps per day)	Question	Universe	Activity Monitor	5	4819 - 4823	Total steps - Day 1 (steps per day)	Question	Respondents with AMC_21 = 1	Activity Monitor
ammdsst2	total steps - day 2 (steps/day)	total steps - day 4 (steps/day)	total steps - day 2 (steps/day)	1	integer	integer	21	numeric			0	0	0			1	1381.51	0.0845478	#NUM!	#NUM!			5	4885 - 4889	Total steps - Day 2 (steps per day)	Question	Universe	Acvitiy Monitor	5	4824 - 4828	Total steps - Day 2 (steps per day)	Question	Respondents with AMC_21 = 1	Activity Monitor
ammdsst3	total steps - day 3 (steps/day)	total steps - day 3 (steps/day)	total steps - day 3 (steps/day)	0	integer	integer	10	numeric			0	0	0			1	1382.49	0.084608	#NUM!	#NUM!			5	4890 - 4894	Total steps - Day 3 (steps per day)	Question	Universe	Acvitiy Monitor	5	4829 - 4833	Total steps - Day 3 (steps per day)	Question	Respondents with AMC_21 = 1	Activity Monitor
ammdsst4	total steps - day 4 (steps/day)	total steps - day 4 (steps/day)	total steps - day 4 (steps/day)	1	integer	integer	47	numeric			0	0	0			1	1384.46	0.0847284	#NUM!	#NUM!			5	4895 - 4899	Total steps - Day 4 (steps per day)	Question	Universe	Acvitiy Monitor	5	4834 - 4838	Total steps - Day 4 (steps per day)	Question	Respondents with AMC_21 = 1	Activity Monitor
ammdsst5	total steps - day 5 (steps/day)	total steps - day 5 (steps/day)	total steps - day 5 (steps/day)	1	integer	integer	23	numeric			0	0	0			1	1388.4	0.0849693	#NUM!	#NUM!			5	4900 - 4904	Total steps - Day 5 (steps per day)	Question	Universe	Acvitiy Monitor	5	4839 - 4843	Total steps - Day 5 (steps per day)	Question	Respondents with AMC_21 = 1	Activity Monitor
ammdsst6	total steps - day 6 (steps/day)	total steps - day 6 (steps/day)	total steps - day 6 (steps/day)	0	integer	integer	10	numeric			0	0	0			1	1393.32	0.0852704	#NUM!	#NUM!			5	4905 - 4909	Total steps - Day 6 (steps per day)	Question	Universe	Acvitiy Monitor	5	4844 - 4848	Total steps - Day 6 (steps per day)	Question	Respondents with AMC_21 = 1	Activity Monitor
ammdsst7	total steps - day 7 (steps/day)	total steps - day 7 (steps/day)	total steps - day 7 (steps/day)	1	integer	integer	47	numeric			0	0	0			1	1429.73	0.0874985	#NUM!	#NUM!			5	4910 - 4914	Total steps - Day 7 (steps per day)	Question	Universe	Acvitiy Monitor	5	4849 - 4853	Total steps - Day 7 (steps per day)	Question	Respondents with AMC_21 = 1	Activity Monitor
ammdva1	total vig phys act - day 1 (mins/day)	total vig phys act - day 1 (mins/day)	total vig phys act - day 1 (mins/day)	0	integer	integer	10	numeric			0	0	0			1	1428.74	0.0874383	#NUM!	#NUM!	1		3	4964 - 4966	Total vigorous physical activity - Day 1 (minutes per day)	Question	Universe	Acvitiy Monitor	3	4903 - 4905	Total vigorous physical activity - Day 1 (minutes per day)	Question	Respondents with AMC_21 = 1	Activity Monitor
ammdva2	total vig phys act - day 2 (mins/day)	total vig phys act - day 2 (mins/day)	total vig phys act - day 2 (mins/day)	0	integer	integer	10	numeric			0	0	0			1	1381.51	0.0845478	#NUM!	#NUM!	1		3	4967 - 4969	Total vigorous physical activity - Day 2 (minutes per day)	Question	Universe	Acvitiy Monitor	3	4906 - 4908	Total vigorous physical activity - Day 2 (minutes per day)	Question	Respondents with AMC_21 = 1	Activity Monitor
ammdva3	total vig phys act - day 3 (mins/day)	total vig phys act - day 3 (mins/day)	total vig phys act - day 3 (mins/day)	0	integer	integer	10	numeric			0	0	0			1	1382.49	0.084608	#NUM!	#NUM!	1		3	4970 - 4972	Total vigorous physical activity - Day 3 (minutes per day)	Question	Universe	Acvitiy Monitor	3	4909 - 4911	Total vigorous physical activity - Day 3 (minutes per day)	Question	Respondents with AMC_21 = 1	Activity Monitor
ammdva4	total vig phys act - day 4 (mins/day)	total vig phys act - day 4 (mins/day)	total vig phys act - day 4 (mins/day)	0	integer	integer	10	numeric			0	0	0			1	1384.46	0.0847284	#NUM!	#NUM!	1		3	4973 - 4975	Total vigorous physical activity - Day 4 (minutes per day)	Question	Universe	Acvitiy Monitor	3	4912 - 4914	Total vigorous physical activity - Day 4 (minutes per day)	Question	Respondents with AMC_21 = 1	Activity Monitor
ammdva5	total vig phys act - day 5 (mins/day)	total vig phys act - day 5 (mins/day)	total vig phys act - day 5 (mins/day)	0	integer	integer	10	numeric			0	0	0			1	1388.4	0.0849693	#NUM!	#NUM!	1		3	4976 - 4978	Total vigorous physical activity - Day 5 (minutes per day)	Question	Universe	Acvitiy Monitor	3	4915 - 4917	Total vigorous physical activity - Day 5 (minutes per day)	Question	Respondents with AMC_21 = 1	Activity Monitor
ammdva6	total vig phys act - day 6 (mins/day)	total vig phys act - day 6 (mins/day)	total vig phys act - day 6 (mins/day)	0	integer	integer	13	numeric			0	0	0			1	1393.32	0.0852704	#NUM!	#NUM!	1		3	4979 - 4981	Total vigorous physical activity - Day 6 (minutes per day)	Question	Universe	Acvitiy Monitor	3	4918 - 4920	Total vigorous physical activity - Day 6 (minutes per day)	Question	Respondents with AMC_21 = 1	Activity Monitor
ammdva7	total vig phys act - day 7 (mins/day)	total vig phys act - day 7 (mins/day)	total vig phys act - day 7 (mins/day)	0	integer	integer	13	numeric			0	0	0			1	1429.73	0.0874985	#NUM!	#NUM!	1		3	4982 - 4984	Total vigorous physical activity - Day 7 (minutes per day)	Question	Universe	Acvitiy Monitor	3	4921 - 4923	Total vigorous physical activity - Day 7 (minutes per day)	Question	Respondents with AMC_21 = 1	Activity Monitor
ammdvb1	bouts of vig phys act - day 1 (mins/day)	bouts of vig phys act - day 1 (mins/day)	bouts of vig phys act - day 1 (mins/day)	1	integer	integer	96	character			0	0	0			1	1428.74	0.0874383	#NUM!	#NUM!	1		3	4985 - 4987	Bouts of vigorous physical activity - Day 1 (mins per day)	Question	Universe	Acvitiy Monitor	3	4924 - 4926	Bouts of vigorous physical activity - Day 1 (mins per day)	Question	Respondents with AMC_21 = 1	Activity Monitor
ammdvb2	bouts of vig phys act - day 2 (mins/day)	bouts of vig phys act - day 2 (mins/day)	bouts of vig phys act - day 2 (mins/day)	1	integer	integer	85	character			0	0	0			1	1381.51	0.0845478	#NUM!	#NUM!	1		3	4988 - 4990	Bouts of vigorous physical activity - Day 2 (mins per day)	Question	Universe	Acvitiy Monitor	3	4927 - 4929	Bouts of vigorous physical activity - Day 2 (mins per day)	Question	Respondents with AMC_21 = 1	Activity Monitor
ammdvb3	bouts of vig phys act - day 3 (mins/day)	bouts of vig phys act - day 3 (mins/day)	bouts of vig phys act - day 3 (mins/day)	1	integer	integer	70	character			0	0	0			1	1382.49	0.084608	#NUM!	#NUM!	1		3	4991 - 4993	Bouts of vigorous physical activity - Day 3 (mins per day)	Question	Universe	Acvitiy Monitor	3	4930 - 4932	Bouts of vigorous physical activity - Day 3 (mins per day)	Question	Respondents with AMC_21 = 1	Activity Monitor
ammdvb4	bouts of vig phys act - day 4 (mins/day)	bouts of vig phys act - day 4 (mins/day)	bouts of vig phys act - day 4 (mins/day)	0	integer	integer	15	numeric			0	0	0			1	1384.46	0.0847284	#NUM!	#NUM!	1		3	4994 - 4996	Bouts of vigorous physical activity - Day 4 (mins per day)	Question	Universe	Acvitiy Monitor	3	4933 - 4935	Bouts of vigorous physical activity - Day 4 (mins per day)	Question	Respondents with AMC_21 = 1	Activity Monitor
ammdvb5	bouts of vig phys act - day 5 (mins/day)	bouts of vig phys act - day 5 (mins/day)	bouts of vig phys act - day 5 (mins/day)	0	integer	integer	7	numeric			0	0	0			1	1388.4	0.0849693	#NUM!	#NUM!	1		3	4997 - 4999	Bouts of vigorous physical activity - Day 5 (mins per day)	Question	Universe	Acvitiy Monitor	3	4936 - 4938	Bouts of vigorous physical activity - Day 5 (mins per day)	Question	Respondents with AMC_21 = 1	Activity Monitor
ammdvb6	bouts of vig phys act - day 6 (mins/day)	bouts of vig phys act - day 6 (mins/day)	bouts of vig phys act - day 6 (mins/day)	1	integer	integer	77	numeric			0	0	0			1	1393.32	0.0852704	#NUM!	#NUM!	1		3	5000 - 5002	Bouts of vigorous physical activity - Day 6 (mins per day)	Question	Universe	Acvitiy Monitor	3	4939 - 4941	Bouts of vigorous physical activity - Day 6 (mins per day)	Question	Respondents with AMC_21 = 1	Activity Monitor
ammdvb7	bouts of vig phys act - day 7 (mins/day)	bouts of vig phys act - day 7 (mins/day)	bouts of vig phys act - day 7 (mins/day)	0	integer	integer	7	numeric			0	0	0			1	1429.73	0.0874985	#NUM!	#NUM!	1		3	5003 - 5005	Bouts of vigorous physical activity - Day 7 (mins per day)	Question	Universe	Acvitiy Monitor	3	4942 - 4944	Bouts of vigorous physical activity - Day 7 (mins per day)	Question	Respondents with AMC_21 = 1	Activity Monitor
atg_21	smoked within past 2 hours	smoked within past 2 hours	smoked within past 2 hours	0	integer	factor	7	numeric			0	0	0			1	6.88787	0.000421534	2082	0.125376			1	1554	Smoked within past 2 hours	Have you smoked cigarettes or used other tobacco or nicotine products during the past 2 hours?	All respondents	Note	1	1481	Smoked within past 2 hours	Have you smoked cigarettes or used other tobacco or nicotine products during the past 2 hours?	Respondents aged 12 and older	Note	1	69	Past 2 hours - smoked	Have you smoked cigarettes or used other tobacco or nicotine products during the past 2 hours?	Respondents aged 12 and older	Note
atg_41	exercised today	exercised today	exercised today	0	integer	factor	44	numeric			0	0	0			1	0	0	#NUM!	#NUM!			1	1561	Exercised today	Have you exercised today? (e.g., running, swimming, weight training, etc.)	All respondents	Note	1	1489	Exercised today	Have you exercised today? (e.g., running, swimming, weight training, etc.)	Respondents aged 6 and older	Note	1	73	Have exercised today - 10 minutes at a time	Have you exercised today for at least ten minutes at a time (e.g., running, moderate or vigorous walking,	All respondents	Question has been modified for cycle 3.
bir_22	days before/after due date	days before/after due date	days before/after due date	0	integer	integer	7	numeric		1	0	0	0			1	92.4943	0.0056606	14168	#NUM!	1		3	1012 - 1014	Days before/after due date	How many days [before/after] the due date was s/he born?	Respondents aged less than 12 who answered BIR_21 = (1, 2)	Note	3	989 - 991	Days before/after due date	How many days [before/after] the due date was [he/she] born?	Respondents aged 11 and under with BIR_21 = 1 or 2	Note	3	1188 - 1190	Days before/after due date	How many days [before/after] the due date was [he/she] born?	Respondents aged 11 and under who answered BIR_21 = 1 or 2	Note
bir_25	days care received	days care received	days care received	0	integer	integer	7	numeric		1	0	0	0			1	21.6476	0.00132482	16137	#NUM!	1		3	1017 - 1019	Days care received	For how many days, in total, was the care received?	Parent or guardian of respondent aged less than 12 who answered BIR_24 = 1	Note	3	994 - 996	Days care received	For how many days, in total, was this care received?	Respondents aged 11 and under with BIR_24 = 1	Note	3	1193 - 1195	Days care received	For how many days, in total, was this care received?	Respondents aged 11 and under who answered BIR_24 = 1	Note
bpmd161	avg systolic bp - first set - (d)	avg systolic blood pressure (mmhg) first set (d)	avg systolic blood pressure (mmhg) first	0	integer	integer	7	numeric			0	0	0			1	329.634	0.0201734	#NUM!	#NUM!	1		3	2056 - 2058	Average systolic blood pressure - first set - (D)	Question	Respondents who answered BPM_160 = 1	Note	3	2618 - 2620	Average systolic blood pressure (mmHg) - first set - (D)	Question	Respondents who answered BPM_160 = 1	Note	4	1136 - 1139	Average systolic blood pressure (mmHg) - first set - (D)	Question	Respondents with BPM_160 = 1	Note
bpmd162	average diastolic bp - first set - (d)	avg diastolic blood pressure (mmhg) first set (d)	avg diastolic blood pressure (mmhg) firs	0	integer	integer	9	numeric			0	0	0			1	329.634	0.0201734	#NUM!	#NUM!			3	2059 - 2061	Average diastolic blood pressure - first set - (D)	Question	Respondents who answered BPM_160 = 1	Note	3	2621 - 2623	Average diastolic blood pressure (mmHg) - first set - (D)	Question	Respondents who answered BPM_160 = 1	Note	4	1140 - 1143	Average diastolic blood pressure (mmHg) - first set - (D)	Question	Respondents with BPM_160 = 1	Note
bpmd163	avg resting heart rate - first set - (d)	average resting heart rate - first set - (d)	average resting heart rate - first set -	0	integer	integer	7	numeric			0	0	0			1	329.634	0.0201734	#NUM!	#NUM!			3	2062 - 2064	Average resting heart rate - first set - (D)	Question	Respondents who answered BPM_160 = 1	Note	3	2624 - 2626	Average resting heart rate - first set - (D)	Question	Respondents who answered BPM_160 = 1	Note	4	1144 - 1147	Average resting heart rate - first set - (D)	Question	Respondents with BPM_160 = 1	Note
bpmdbpa	bp norms for respondents 18 or older (d)	blood pressure norms for resp 18 or older - (d)	blood pressure norms for resp 18 or olde	0	integer	factor	7	numeric			0	0	0			1	11.8078	0.00072263	5610	0.33783			2	2213 - 2214	Blood pressure norms for respondents 18 or older - (D)	Question	Respondents aged 18 and older	Note	2	2710 - 2711	Blood pressure norms for respondents 18 or older - (D)	Question	Respondents aged 18 and older	Note	2	1225 - 1226	Blood pressure norms for respondents 18 or older - (D)	Question	Respondents aged 18 and older	Note
bpmdbpk	bp norms for respondents less than 18(d)	blood pressure norms for respondents 6 to 17 - (d)	blood pressure norms for respondents 6 t	0	integer	factor	7	numeric			0	0	0			1	22.6316	0.00138504	10996	0.66217		1	1	2215	Blood pressure norms for respondents less than 18 - (D)	Question	Respondents aged less than 18	Note	1	2712	Blood pressure norms for respondents 6 to 17 - (D)	Question	Respondents aged 6 to 17	Note	1	1227	Blood pressure norms for respondents 6 to 17 - (D)	Question	Respondents aged 6 to 17	Note
bri_12	length of time breastfed	length of time breastfed	length of time breastfed	0	integer	factor	7	numeric			0	0	0			1	99.3822	0.00608214	14004	0.84331		1	2	1023 - 1024	Length of time breastfed	For how long did you breastfeed?	Birth or biological parent of respondent aged less than 12 who answered BRI_11 = 1	Note	2	1000 - 1001	Length of time breastfed	For how long did [you/she] breastfeed?	Respondents aged 11 and under with BRI_11 = 1	This question was coded as "not stated" if a biological parent was not providing the information (PPI_02 = 2	2	1199 - 1200	Length of time breastfed	For how long did [you/she] breastfeed?	Respondents aged 11 and under who answered BRI_11 = 1 and PPID03 = 1,2	This question was coded as "not stated" if a biological parent was not providing the information (PPID03 =
bri_13	length of time fed only breast milk	length of time fed only breast milk	length of time fed only breast milk	0	integer	factor	7	numeric			0	0	0			1	142.677	0.00873178	14004	0.84331		1	2	1025 - 1026	Length of time fed only breast milk	For how long was [Respondent Name] fed only breast milk?	Birth or biological parent of respondent aged less than 12 who answered BRI_11 = 1	Note	2	1002 - 1003	Length of time fed only breast milk	For how long was [Respondent Name] fed only breast milk?	Respondents aged 11 and under with BRI_11 = 1	This question was coded as "not stated" if a biological parent was not providing the information (PPI_02 = 2	2	1201 - 1202	Length of time fed only breast milk	For how long was [Respondent Name] fed only breast milk?	Respondents aged 11 and under who answered BRI_11 = 1	This question was coded as "not stated" if a biological parent was not providing the information (PPID03 =
brifeb6	exclusive breastfeeding 6 mo - (f)	exclusive breastfeeding 6 mo - (f)	exclusive breastfeeding 6 mo - (f)	0	integer	factor	7	numeric			0	0	0			1	142.677	0.00873178	13425	0.808443			1	1027	Exclusive breastfeeding for at least 3 months - (D)	Question	Respondents aged 12 and under who answered BRI_13 IN (6,7)	Note	1	1004	Exclusive breastfeeding for at least 6 months - (F)	Question	Respondents aged 11 and under	This question was coded as "not stated" if a biological parent was not providing the information (PPI_02 = 2	1	1203	Exclusive breastfeeding for at least 6 months - (F)	Question	Respondents aged 11 and under with PPID03 = 1,2	This question was coded as "not stated" if a biological parent was not providing the information (PPID03 =
cbc_hgb	haemoglobin (g/l)	hemoglobin (g/l)	hemoglobin (g/l)	0	integer	integer	10	numeric			0	0	0			1	669.108	0.0409491	#NUM!	#NUM!			3	3815 - 3817	Haemoglobin (g/L)	Question	Respondents with PHBDELG = 1	Note	3	3888 - 3890	Hemoglobin (g/L)	Question	Respondents with PHBDELG = 1	Measured in whole blood
cbc_mch	mean corpuscular haemoglobin (mch) (pg)	mean corpuscular hemoglobin (mch) (pg)	mean corpuscular hemoglobin (mch) (pg)	1	double	numeric	42	numeric			0	0	0			1	670.092	0.0410093	#NUM!	#NUM!			4.1	3828 - 3831	Mean corpuscular haemoglobin (MCH) (pg)	Question	Respondents with PHBDELG = 1	Note	4.1	3901 - 3904	Mean corpuscular hemoglobin (MCH) (pg)	Question	Respondents with PHBDELG = 1	Measured in whole blood
cbc_mchc	mean corpumuscular haemoglobin (g/l)	mean corpuscular hemoglobin conc. (mchc) (g/l)	mean corpuscular hemoglobin conc. (mchc)	0	integer	integer	36	numeric			0	0	0			1	670.092	0.0410093	#NUM!	#NUM!	1		3	3832 - 3834	Mean corpuscular haemoglobin concentration (MCHC) (g/L)	Question	Respondents with PHBDELG = 1	Note	3	3905 - 3907	Mean corpuscular hemoglobin concentration (MCHC) (g/L)	Question	Respondents with PHBDELG = 1	Measured in whole blood
cbc_plt	platelet count (109/l)	platelet count (109/l)	platelet count (109/l)	0	integer	integer	7	numeric			0	0	0			1	676.979	0.0414308	#NUM!	#NUM!			3	3839 - 3841	Platelet count (10-9/L)	Question	Respondents with PHBDELG = 1	Note	3	3912 - 3914	Platelet count (109/L)	Question	Respondents with PHBDELG = 1	Measured in whole blood
cbc_rbc	red blood cell count (rbc) (1012/l)	red blood cell count (rbc) (1012/l)	red blood cell count (rbc) (1012/l)	0	double	numeric	7	numeric			0	0	0			1	671.076	0.0410695	#NUM!	#NUM!			4.2	3811 - 3814	Red blood cell count (RBC) (10-12/L)	Question	Respondents with PHBDELG = 1	Note	4.2	3884 - 3887	Red blood cell count (RBC) (1012/L)	Question	Respondents with PHBDELG = 1	Measured in whole blood
cbc_rdw	red cell distribution width (rdw) (%)	red cell distribution width (rdw) (%)	red cell distribution width (rdw) (%)	0	double	numeric	7	numeric			0	0	0			1	670.092	0.0410093	#NUM!	#NUM!	1		4.1	3835 - 3838	Red cell distribution width (RDW) (%)	Question	Respondents with PHBDELG = 1	Note	4.1	3908 - 3911	Red cell distribution width (RDW) (%)	Question	Respondents with PHBDELG = 1	Measured in whole blood
cbc_wbc	white blood cell count (wbc) (109/l)	white blood cell count (wbc) (109/l)	white blood cell count (wbc) (109/l)	0	double	numeric	7	numeric			0	0	0			1	686.819	0.042033	#NUM!	#NUM!	1		4.1	3807 - 3810	White blood cell count (WBC) (10-9/L)	Question	Respondents with PHBDELG = 1	Note	4.1	3880 - 3883	White blood cell count (WBC) (109/L)	Question	Respondents with PHBDELG = 1	Measured in whole blood
ccc_101	other long term physical/mental condi.	other long term physical or mental health cond	other long term physical or mental healt	0	integer	factor	7	numeric			0	0	0			1	8.85584	0.000541973	#NUM!	#NUM!			1	774	Other long term physical or mental health condition	Do you have any other long-term physical or mental health condition that has been diagnosed by a health	All respondents	Note	1	751	Other long term physical or mental health condition	Do you have any other long-term physical or mental health condition that has been diagnosed by a health	All respondents	Note	1	158	Other long term physical or mental health condition	Do you have any other long-term physical or mental health condition that has been diagnosed by a health	All respondents	Note
ccc_11	has asthma	has asthma	has asthma	0	integer	factor	7	numeric			0	0	0			1	12.7918	0.00078285	#NUM!	#NUM!			1	707	Has asthma	Do you have asthma?	All respondents	Note	1	680	Has asthma	Do you have asthma?	All respondents	Note	1	87	Has asthma	Do you have asthma?	All respondents	Note
ccc_22	has arthritis or rheumatism	has arthritis or rheumatism	has arthritis or rheumatism	0	integer	factor	7	numeric			0	0	0			1	16.7277	0.00102373	3181	0.191557			1	712	Has arthritis or rheumatism	Do you have arthritis or rheumatism, excluding fibromyalgia?	Respondents aged 12 and older	Note	1	685	Has arthritis or rheumatism	Do you have arthritis or rheumatism, excluding fibromyalgia?	Respondents aged 12 and older	Note	1	92	Has arthritis	Do you have arthritis [excluding fibromyalgia]?	Respondents aged 12 and older	Note
ccc_24	back prob. excl. fibromyalgia,arthritis	has back prob excluding fibromyalgia and arthritis	has back prob excluding fibromyalgia & a	0	integer	factor	7	numeric			0	0	0			1	8.85584	0.000541973	3181	0.191557			1	714	Has back problems excluding fibromyalgia and arthritis	Do you have back problems, excluding fibromyalgia and arthritis?	Respondents aged 12 and older	Note	1	687	Has back problems excluding fibromyalgia and arthritis	Do you have back problems, excluding fibromyalgia and arthritis?	Respondents aged 12 and older	Note	1	96	Has back problems excluding fibromyalgia and arthritis	Do you have back problems [excluding fibromyalgia and arthritis/, excluding fibromyalgia/, excluding	Respondents aged 12 and older	Note
ccc_31	has high blood pressure	has high blood pressure	has high blood pressure	0	integer	factor	7	numeric			0	0	0			1	38.3753	0.00234855	1081	0.065097			1	715	Has high blood pressure	(Remember, we're interested in conditions diagnosed by a health professional.) Do you have high blood	Respondents aged 12 and older	Note	1	689	Has high blood pressure	(Remember, we're interested in conditions diagnosed by a health professional.) Do you have high blood	Respondents aged 6 and older	Note	1	98	Has high blood pressure	(Remember, we're interested in conditions diagnosed by a health professional.) Do you have high blood	Respondents aged 6 and older	Note
ccc_34	ever told blood cholesterol high	ever told blood cholesterol high	ever told blood cholesterol high	0	integer	factor	7	numeric			0	0	0			1	438.856	0.0268578	8353	0.503011			1	718	Ever told blood cholesterol high	Have you ever been told by a health professional that your blood cholesterol was high?	Respondents aged 12 and older who answered CCC_33 = 1	Note	1	692	Ever told blood cholesterol high	Have you ever been told by a health professional that your blood cholesterol was high?	Respondents aged 6 and older who answered CCC_33 = 1	Note	1	101	Ever told blood cholesterol high	Have you ever been told by a health professional that your blood cholesterol was high?	Respondents aged 6 and older who answered CCC_33 = 1	Note
ccc_42	chronic bronchitis - age first diagnosed	chronic bronchitis - age first diagnosed	chronic bronchitis - age first diagnosed	0	integer	integer	7	numeric	1		0	0	0	1		1	23.6156	0.00144526	16301	#NUM!			2	720 - 721	Chronic bronchitis - age first diagnosed	How old were you when this was first diagnosed?	Respondents who answered CCC_41 = 1	Note	2	694 - 695	Chronic bronchitis - age first diagnosed	How old were you when this was first diagnosed?	Respondents who answered CCC_41 = 1	Note	2	103 - 104	Chronic bronchitis - age first diagnosed	How old were you when this was first diagnosed?	Respondents who answered CCC_41 = 1	Note
ccc_44	emphysema - age first diagnosed	emphysema - age first diagnosed	emphysema - age first diagnosed	0	integer	integer	7	numeric	1		0	0	0	1		1	9.83982	0.000602192	16532	#NUM!			2	723 - 724	Emphysema - age first diagnosed	How old were you when this was first diagnosed?	Respondents aged 30 and older who answered CCC_43 = 1	Note	2	697 - 698	Emphysema - age first diagnosed	How old were you when this was first diagnosed?	Respondents aged 30 and older who answered CCC_43 = 1	Note	2	106 - 107	Emphysema - age first diagnosed	How old were you when this was first diagnosed?	Respondents aged 30 and older who answered CCC_43 = 1	Note
ccc_45	has copd	has chronic obstructive pulmonary disease	has chronic obstructive pulmonary diseas	0	integer	factor	7	numeric			0	0	0			1	19.6796	0.00120438	7547	0.454474			1	725	Has chronic obstructive pulmonary disease	Do you have chronic obstructive pulmonary disease (COPD)?	Respondents aged 30 and older	Note	1	699	Has chronic obstructive pulmonary disease	Do you have chronic obstructive pulmonary disease (COPD)?	Respondents aged 30 and older	Note	1	108	Has chronic obstructive pulmonary disease	Do you have chronic obstructive pulmonary disease (COPD)?	Respondents aged 30 and older	Note
ccc_46	copd - age diagnosed	chronic obs pulmonary disease age first diagnosed	chronic obs pulmonary disease age first	0	integer	integer	7	numeric	1		0	0	0	1		1	23.6156	0.00144526	16456	#NUM!			2	726 - 727	Chronic obstructive pulmonary disease - age first diagnosed	How old were you when this was first diagnosed?	Respondents aged 30 and older who answered CCC_45 = 1	Note	2	700 - 701	Chronic obstructive pulmonary disease - age first diagnosed	How old were you when this was first diagnosed?	Respondents aged 30 and older who answered CCC_45 = 1	Note	2	109 - 110	Chronic obstructive pulmonary disease - age first diagnosed	How old were you when this was first diagnosed?	Respondents aged 30 and older who answered CCC_45 = 1	Note
ccc_52c	diabetes - gestational	diabetes - gestational	diabetes - gestational	1	integer	factor	13	numeric			0	0	0			1	14.7597	0.000903288	16118	0.970613			1	731	Diabetes - gestational	Were you diagnosed with: gestational diabetes?	Respondents who answered CCC_51 = 1	Note	1	705	Diabetes - gestational	Were you diagnosed with: gestational diabetes?	Female respondents who answered CCC_51 = 1	Note	1	114	Diabetes - gestational	Were you diagnosed with: gestational diabetes?	Female respondents who answered CCC_51 = 1	Note
ccc_53	diabetes - age first diagnosed	diabetes - age first diagnosed	diabetes - age first diagnosed	1	integer	integer	13	numeric	1		0	0	0	1		1	25.5835	0.0015657	15865	#NUM!			2	732 - 733	Diabetes - age first diagnosed	How old were you when this was first diagnosed?	Respondents who answered CCC_52A = 1 or CCC_52B = 1	Note	2	706 - 707	Diabetes - age first diagnosed	How old were you when this was first diagnosed?	Respondents who answered CCC_52A = 1 or CCC_52B = 1	Note	2	115 - 116	Diabetes - age first diagnosed	How old were you when this was first diagnosed?	Respondents who answered CCC_52A = 1 or CCC_52B = 1	Note
ccc_62	heart disease - age first diagnosed	heart disease - age first diagnosed	heart disease - age first diagnosed	1	integer	integer	13	numeric	1		0	0	0	1		1	17.7117	0.00108395	15983	#NUM!			2	735 - 736	Heart disease - age first diagnosed	How old were you when this was first diagnosed?	Respondents who answered CCC_61 = 1	Note	2	709 - 710	Heart disease - age first diagnosed	How old were you when this was first diagnosed?	Respondents who answered CCC_61 = 1	Note	2	118 - 119	Heart disease - age first diagnosed	How old were you when this was first diagnosed?	Respondents who answered CCC_61 = 1	Note
ccc_63	ever had a heart attack	ever had a heart attack	ever had a heart attack	1	integer	factor	13	numeric			0	0	0			1	10.8238	0.000662411	#NUM!	#NUM!			1	737	Ever had a heart attack	Have you ever been told by a health professional that you have had a heart attack?	All respondents	Note	1	711	Ever had a heart attack	Have you ever been told by a health professional that you have had a heart attack?	All respondents	Note	1	120	Ever had a heart attack	Have you ever been told by a health professional that you have had a heart attack?	All respondents	Note
ccc_71	has cancer	has cancer	has cancer	1	integer	factor	36	numeric			0	0	0			1	0.983982	6.02192e-05	#NUM!	#NUM!			1	738	Has cancer	(Remember, we're interested in conditions diagnosed by a health professional.) Do you have cancer?	All respondents	Note	1	712	Has cancer	(Remember, we're interested in conditions diagnosed by a health professional.) Do you have cancer?	All respondents	Note	1	121	Has cancer	(Remember, we're interested in conditions diagnosed by a health professional.) Do you have cancer?	All respondents	Note
ccc_72	ever had cancer	ever had cancer	ever had cancer	0	integer	factor	8	numeric			0	0	0			1	3.93593	0.000240877	182	0.0109599			1	739	Ever had cancer	Have you ever been diagnosed with cancer?	Respondents who answered CCC_71 = 2	Note	1	713	Ever had cancer	Have you ever been diagnosed with cancer?	Respondents who answered CCC_71 = 2	Note	1	122	Ever had cancer	Have you ever been diagnosed with cancer?	Respondents who answered CCC_71 = 2	Note
ccc_73	cancer - age first diagnosed	cancer - age first diagnosed	cancer - age first diagnosed	0	integer	integer	8	numeric	1		0	0	0	1		1	6.88787	0.000421534	15793	#NUM!			2	740 - 741	Cancer - age first diagnosed	How old were you when this was first diagnosed?	Respondents who answered CCC_71 = 1 or CCC_72 = 2	Note	2	714 - 715	Cancer - age first diagnosed	How old were you when this was first diagnosed?	Respondents who answered CCC_71 = 1 or CCC_72 = 1	Note	2	123 - 124	Cancer - age first diagnosed	How old were you when this was first diagnosed?	Respondents who answered CCC_71 = 1 or CCC_72 = 1	Note
ccc_74e	type of cancer - other	type of cancer - other	type of cancer - ovarian	0	integer	factor	7	numeric			0	0	0			1	1.96796	0.000120438	16123	0.970914			1	746	Type of cancer - other	What type of cancer do you have? - Other - Specify	Universe	Note	1	720	Type of cancer - other	What type of cancer do/did you have? - Other	Female respondents who answered CCC_71 = 1 or CCC_72 = 1	Note	1	129	Type of cancer - ovarian	What type of cancer [do/did] you have? - Ovarian	Female respondents who answered CCC_71 = 1 or CCC_72 = 1	Note
ccc_75e	type of cancer - other	type of cancer - other	type of cancer - other	0	integer	factor	7	numeric			0	0	0			1	6.88787	0.000421534	16276	0.980128			1	751	Type of cancer - other	What type of cancer did/do you have? - Other - Specify	Universe	Note	1	728	Type of cancer - other	What type of cancer do/did you have? - Other	Male respondents who answered CCC_71 = 1 or CCC_72 = 1	Note	1	137	Type of cancer - other	What type of cancer [do/did] you have? - Other	Male respondents who answered CCC_71 = 1 or CCC_72 = 1	Note
ccc_82	has a thyroid condition	has a thyroid condition	has a thyroid condition	0	integer	factor	7	numeric			0	0	0			1	29.5195	0.00180658	3181	0.191557			1	753	Has a thyroid condition	Do you have a thyroid condition?	Respondents aged 12 and older	Note	1	730	Has a thyroid condition	Do you have a thyroid condition?	Respondents aged 12 and older	Note	1	139	Has a thyroid condition	Do you have a thyroid condition?	Respondents aged 12 and older	Note
ccc_83	has a mood disorder	has a mood disorder	has a mood disorder	0	integer	factor	7	numeric			0	0	0			1	10.8238	0.000662411	#NUM!	#NUM!			1	754	Has a mood disorder	Do you have a mood disorder such as depression, bipolar disorder, mania or dysthymia?	All respondents	Note	1	731	Has a mood disorder	Do you have a mood disorder such as depression, bipolar disorder, mania or dysthymia?	All respondents	Note	1	140	Has a mood disorder	Do you have a mood disorder such as depression, bipolar disorder, mania or dysthymia?	All respondents	Note
ccc_91	has eating disorder	has eating disorder	has eating disorder	0	integer	factor	10	numeric			0	0	0			1	2.95195	0.000180658	#NUM!	#NUM!			1	760	Has eating disorder	(Remember, we're interested in conditions diagnosed by a health professional.) Do you have an eating	All respondents	Note	1	737	Has eating disorder	(Remember, we're interested in conditions diagnosed by a health professional.) Do you have an eating	Respondents aged 6 and older	Note	1	141	Has eating disorder	(Remember, we're interested in conditions diagnosed by a health professional.) Do you have an eating	Respondents aged 6 and older	Note
ccc_94g	liver disease/gallbladder prob - other	liver disease or gallbladder problem - other	liver disease or gallbladder problem - o	0	integer	factor	32	numeric			0	0	0			1	17.7117	0.00108395	16297	0.981392			1	769	Liver disease or gallbladder problem - other	What kind of liver disease or gallbladder problem do you have? - Other - specify	Respondents aged 12 and older who answered CCC_93 = 1	Note	1	746	Liver disease or gallbladder problem - other	What kind of liver disease or gallbladder problem do you have? - Other	Respondents aged 12 and older who answered CCC_93 = 1	Note	1	150	Liver disease or gallbladder problem - Other	What kind of liver disease or gallbladder problem do you have? - Other	Respondents aged 12 and older who answered CCC_93 = 1	Note
ccc_95	has hepatitis	has hepatitis	has hepatitis	0	integer	factor	9	numeric			0	0	0			1	9.83982	0.000602192	#NUM!	#NUM!			1	770	Has hepatitis	Do you have hepatitis?	Respondents who answered CCC_94A = 2; CCC_94B = 2; CCC_94C = 2	Note	1	747	Has hepatitis	Do you have hepatitis?	Respondents who answered CCC_94D = 1; CCC_94E = 1; CCC_94F = 1 or CCC_94G = 1	Note	1	151	Has hepatitis	Do you have hepatitis?	All respondents	Note
ccc_96b	type of hepatitis - b	type of hepatitis - b	type of hepatitis - b	0	integer	factor	10	numeric			0	0	0			1	32.4714	0.00198723	16460	0.991208			1	772	Type of hepatitis - B	What type of hepatitis do you have? - Hepatitis B	Respondents who answered CCC_95 = 1	Note	1	749	Type of hepatitis - B	What type of hepatitis do you have? - Hepatitis B	Respondents who answered CCC_95 = 1	Note	1	153	Type of hepatitis - B	What type of hepatitis do you have? - Hepatitis B	Respondents who answered CCC_95 = 1	Note
cccf1	has a chronic condition - (f)	has a chronic condition - (f)	has a chronic condition - (f)	0	integer	factor	9	numeric			0	0	0			1	630.732	0.0386005	#NUM!	#NUM!			1	775	Has a chronic condition - (F)	Question	Universe	Note	1	752	Has a chronic condition - (F)	Question	All respondents	Note	1	159	Has a chronic condition - (F)	Question	All respondents	Note
cpa_11	nb days physically active - past 7 days	number of days physically active - past 7 days	number of days physically active - past	0	integer	factor	28	numeric		1	0	0	0			1	3.93593	0.000240877	13425	0.808443		1	1	640	Number of days physically active - past 7 days	Over the past 7 days, on how many days was s/he physically active for a total of at least 60 minutes per	Respondents aged 11 and under	Note	1	637	Number of days physically active - past 7 days	Over the past 7 days, on how many days was s/he physically active for a total of at least 60 minutes per	Respondents aged 11 and under	Note	1	839	Number of days physically active - past 7 days	Over the past 7 days, on how many days was he physically active for a total of at least 60 minutes per day?	Respondents aged 11 and under	Note
cpa_12	nb days physically active - usual week	number of days physically active - usual week	number of days physically active - usual	0	integer	factor	9	numeric		1	0	0	0			1	4.91991	0.000301096	13425	0.808443		1	1	641	Number of days physically active - usual week	Over a typical or usual week, on how many days is s/he physically active for a total of at least 60 minutes	Respondents aged 11 and under	Note	1	638	Number of days physically active - usual week	Over a typical or usual week, on how many days is s/he physically active for a total of at least 60 minutes	Respondents aged 11 and under	Note	1	840	Number of days physically active - usual week	Over a typical or usual week, on how many days is he physically active for a total of at least 60 minutes per	Respondents aged 11 and under	Note
cpa_14	hrs/week - physical activity in class	hours/week - physical act - class time at school	hours/week - physical act - class time a	0	integer	factor	10	numeric			0	0	0			1	69.8627	0.00427556	13425	0.808443		1	1	643	Hours/week - physical activity - class time at school	About how many hours a week does s/he usually take part in physical activity (that makes him/her out of	Respondents aged 11 and under	Note	1	640	Hours/week - physical activity - class time at school	About how many hours a week does s/he usually take part in physical activity (that makes him/her out of	Respondents aged 6 to 11	Note	1	842	Hours/week - physical activity - class time at school	(About how many hours a week does he usually take part in physical activity that makes him out of breath	Respondents aged 6 to 11	Note
cpa_17	hours/day - watching tv	hours/day - watching tv	hours/day - watching tv	0	integer	factor	26	numeric			0	0	0			1	1.96796	0.000120438	13425	0.808443		1	2	646 - 647	Hours/day - watching TV	On average, about how many hours a day does [Respondent Name] watch TV or videos or play video	Respondents aged 11 and under	Note	2	643 - 644	Hours/day - watching TV	On average, about how many hours a day does [Respondent Name] watch TV or videos or play video	Respondents aged 11 and under	Note	2	845 - 846	Hours/day - watching TV	On average, about how many hours a day does he watch TV or videos or play video games?	Respondents aged 11 and under	Note
cpa_18	hours/day - on computer	hours/day - on computer	hours/day - on computer	0	integer	factor	10	numeric			0	0	0			1	5.90389	0.000361315	13425	0.808443		1	2	648 - 649	Hours/day - on computer	On average, about how many hours a day does s/he spend on a computer (working, playing games, emailing,	Respondents aged 11 and under	Note	2	645 - 646	Hours/day - on computer	On average, about how many hours a day does s/he spend on a computer (working, playing games, emailing,	Respondents aged 11 and under	Note	2	847 - 848	Hours/day - on computer	On average, about how many hours a day does he spend on a computer, for example, doing homework,	Respondents aged 11 and under	Note
dfcd11y	eats reg-fat salad dressing - times/year	reg fat salad dressing/mayo times per year - (d)	reg fat salad dressing/mayo times per ye	0	integer	integer	12	numeric		1	0	0	0			1	13.7757	0.000843069	0	#NUM!	1		4	443 - 446	Eats regular-fat salad dressing - times per year	Question	Respondents with answer >0 to DFC_11	Note	4	420 - 423	Eats regular-fat salad dressing/mayo - times per year - (D)	Question	All respondents	Note	4	519 - 522	Eats regular-fat salad dressing/mayo - times per year - (D)	Question	All respondents	Note
dfcd12y	eats regular-fat chips - times/yr	eat reg fat potato/tortilla/corn chips times/yr(d)	eat reg fat potato/tortilla/corn chips t	0	integer	integer	31	numeric		1	0	0	0			1	3.93593	0.000240877	0	#NUM!	1		4	451 - 454	Eats regular-fat chips - times/yr	Question	Respondents with answer >0 to DFC_12	Note	4	428 - 431	Eats regular-fat potato/tortilla/corn chips-times/year - (D)	Question	All respondents	Note	4	527 - 530	Eats regular-fat chips - times/year - (D)	Question	All respondents	Note
dhh_bed	dwelling - number of bedrooms	dwelling - number of bedrooms	dwelling - number of bedrooms	1	integer	integer	61	numeric		1	0	0	0			1	27.5515	0.00168614	0	#NUM!			2	31 - 32	Dwelling - number of bedrooms	How many bedrooms are there in this dwelling?	All respondents	Note	2	31 - 32	Dwelling - number of bedrooms	How many bedrooms are there in this dwelling?	All respondents	Note	2	51 - 52	Dwelling - number of bedrooms	How many bedrooms are there in this dwelling?	All respondents	Note
dhh_ms	marital status	marital status	marital status	0	integer	factor	7	numeric			0	0	0			1	5.90389	0.000361315	#NUM!	#NUM!			2	45 - 46	Marital status	What is your marital status? Are you married, living common-law, widowed, separated, divorced, or single,	All respondents	Note	2	45 - 46	Marital status	What is your marital status? Are you married, living common-law, widowed, separated, divorced, or	All respondents	Note	2	53 - 54	Marital status	What is your marital status? Are you married, living common-law, widowed, separated, divorced, or	Respondents aged 16 years and older	Note
dhh_own	dwelling - owned by member of household	dwelling - owned by a member of household	dwelling - owned by a member of househol	0	integer	factor	7	numeric			0	0	0			1	10.8238	0.000662411	#NUM!	#NUM!			1	29	Dwelling - owned by a member of household	Is this dwelling owned by a member of this household?	All respondents	Note	1	29	Dwelling - owned by a member of household	Is this dwelling owned by a member of this household?	All respondents	Note	1	49	Dwelling - own or rent	Is this dwelling�?	All respondents	Note
dhhd611	no. persons 6-11 years/in hhld - (d)	no. persons 6-11 years/in hhld - (d)	no. persons 6-11 years/in hhld - (d)	0	integer	integer	7	numeric			0	0	0			1	0	0	#NUM!	#NUM!	1	1	2	62 - 63	Number of persons 6 to 11 years old in household - (D)	Question	Universe	Note	2	62 - 63	Number of persons 6 to 11 years old in household - (D)	Question	All respondents	Note	2	57 - 58	Number of persons 6 to 11 years old in household - (D)	Question	All respondents	Note
dhhddwe	type of dwelling - (d)	type of dwelling - (d)	type of dwelling - (d)	0	integer	factor	7	numeric			0	0	0			1	74.7826	0.00457666	#NUM!	#NUM!			2	52 - 53	Type of dwelling - (D)	Question	Universe	Note	2	52 - 53	Type of dwelling - (D)	Question	All respondents	Note	2	71 - 72	Type of dwelling - (D)	Question	Repondents with DHH_DW1 <> 0 and DHH_DW2 <> 0	Note
dhhdecf	household type - (d)	household type - (d)	household type - (d)	0	integer	factor	7	numeric			0	0	0			1	0	0	#NUM!	#NUM!			2	56 - 57	Household type - (D)	Question	Universe	Note	2	56 - 57	Economic family status (household type) - (D)	Question	All respondents	Note	2	67 - 68	Economic family status (household type) - (D)	Question	All respondents	Note
dhhdhsz	household size - (d)	household size - (d)	household size - (d)	0	integer	integer	7	numeric			0	0	0			1	0	0	#NUM!	#NUM!	1	1	2	54 - 55	Household size - (D)	Question	Universe	Note	2	54 - 55	Household size - (D)	Question	All respondents	Note	2	65 - 66	Household size - (D)	Question	All respondents	Note
dhhdl12	no. pers. < 12 years old in hhld - (d)	no. pers. < 12 years old in hhld - (d)	no. pers. < 12 years old in hhld - (d)	0	integer	integer	7	numeric			0	0	0			1	18.6957	0.00114416	#NUM!	#NUM!	1	1	2	64 - 65	Number of persons less than 12 years old in household - (D)	Question	Universe	Note	2	64 - 65	Number of persons in household less than 12 years old - (D)	Question	All respondents	Note	2	59 - 60	Number of persons in household less than 12 years old - (D)	Question	All respondents	Note
dhhdle5	no. pers. <= 5 years old in hhld - (d)	no. pers. <= 5 years old in hhld - (d)	no. pers. <= 5 years old in hhld - (d)	0	integer	integer	7	numeric			0	0	0			1	1.96796	0.000120438	#NUM!	#NUM!	1	1	2	60 - 61	Number of persons 5 years old or less in household - (D)	Question	Universe	Note	2	60 - 61	Number of persons in household less than 6 years old - (D)	Question	All respondents	Note	2	55 - 56	Number of persons in household less than 6 years old - (D)	Question	All respondents	Note
dhhdlvg	living arrangements/selected resp. - (d)	living arrangements/selected resp. - (d)	living arrangements/selected resp. - (d)	0	integer	factor	9	numeric			0	0	0			1	0	0	#NUM!	#NUM!			2	58 - 59	Living arrangement of selected respondent - (D)	Question	Universe	Note	2	58 - 59	Living arrangement of selected respondent - (D)	Question	All respondents	Note	2	69 - 70	Living arrangement of selected respondent - (D)	Question	All respondents	Note
dhhdokd	no. pers. 16-17 years old in hhld - (d)	no. pers. 16-17 years old in hhld - (d)	no. pers. 16-17 years old in hhld - (d)	0	integer	integer	10	numeric			0	0	0			1	0	0	#NUM!	#NUM!	1	1	2	68 - 69	Number of dependents 16 or 17 years old in household - (D)	Question	Universe	Note	2	68 - 69	Number of persons 16 or 17 years old in household - (D)	Question	All respondents	Note	2	63 - 64	Number of persons 16 or 17 years old in household - (D)	Question	All respondents	Note
dhhdykd	no. pers. <= 15 years old in hhld - (d)	no. pers. <= 15 years old in hhld - (d)	no. pers. <= 15 years old in hhld - (d)	0	integer	integer	7	numeric			0	0	0			1	0	0	#NUM!	#NUM!	1	1	2	66 - 67	Number of persons 15 years old or less in household - (D)	Question	Universe	Note	2	66 - 67	Number of persons 15 years old or less in household - (D)	Question	All respondents	Note	2	61 - 62	Number of persons 15 years old or less in household - (D)	Question	All respondents	Note
edudh10	highest level/edu. - hh 10 levels - (d)	highest level/edu. - hh 10 levels - (d)	highest level/edu. - hh 10 levels - (d)	0	integer	factor	7	numeric			0	0	0			1	436.888	0.0267373	#NUM!	#NUM!			2	74 - 75	Highest level of education - household, 10 levels - (D)	Question	Universe	Note	2	74 - 75	Highest level of education - household, 10 levels - (D)	Question	All respondents	Note	2	47 - 48	Highest level of education - household, 10 levels - (D)	Question	All respondents	Note
edudr10	highest level - respond. 10 levels - (d)	highest level - respond. 10 levels - (d)	highest level - respond. 10 levels - (d)	0	integer	factor	7	numeric			0	0	0			1	129.886	0.00794893	#NUM!	#NUM!			2	71 - 72	Highest level of education - respondent, 10 levels - (D)	Question	Universe	Note	2	71 - 72	Highest level of education - respondent, 10 levels - (D)	Question	All respondents	Note	2	44 - 45	Highest level of education - respondent, 10 levels - (D)	Question	All respondents	Note
ets_14	exposed to sec-hand smoke in priv vehic.	exposed to second-hand smoke in private vehicle	exposed to second-hand smoke in private	0	integer	factor	41	numeric			0	0	0			1	3.93593	0.000240877	#NUM!	#NUM!			1	1075	Exposed to second-hand smoke in private vehicle	In the past month were you exposed to second-hand smoke, every day or almost every day, in a car or	One respondent per household who answered ETS_11 = (1,2)	Note	1	1066	Exposed to second-hand smoke in private vehicle	In the past month were you exposed to second-hand smoke, every day or almost every day, in a car or	All respondents	Note	1	1164	Exposed to second-hand smoke - private vehicle	In the past month were you exposed to second-hand smoke, every day or almost every day, in a car or	All respondents	Note
gen_12	self-perceived hlth - compared 1 yr ago	self-perceived hlth - compared 1 yr ago	self-perceived hlth - compared 1 yr ago	0	integer	factor	861	numeric			0	0	0			1	0.983982	6.02192e-05	#NUM!	#NUM!		1	1	80	Self-perceived health compared to one year ago	Compared to one year ago, how would you say your health is now? Is it: (much better now than 1 year ago,	All respondents	Note	1	80	Self-perceived health compared to one year ago	Compared to one year ago, how would you say your health is now? Is it: (much better now than 1 year ago,	All respondents	Note	1	74	Self-perceived health compared to one year ago	Compared to one year ago, how would you say your health is now? Is it: (much better now than 1 year ago,	All respondents	Note
gen_14	self-perceived mental health	self-perceived mental health	self-perceived mental health	1	integer	factor	833	numeric			0	0	0			1	1170.94	0.0716608	2100	0.12646			1	82	Self-perceived mental health	In general, would you say your mental health is: (excellent, very good, good, fair, or poor)?	Non-proxy respondents aged 12 and older	Note	1	82	Self-perceived mental health	In general, would you say your mental health is: (excellent, very good, good, fair, or poor)?	Respondents aged 12 and older	This question was not asked in proxy interviews. Proxy interviews for respondents aged 12 and older were	1	77	Self-perceived mental health	In general, would you say your mental health is: (excellent, very good, good, fair, or poor)?	Respondents aged 12 and older	This question was not asked in proxy interviews. Proxy interviews for respondents aged 12 and older were
gen_15	self-perceived stress	self-perceived stress	self-perceived stress	0	integer	factor	145	numeric			0	0	0			1	11.8078	0.00072263	4033	0.242864		1	1	83	Self-perceived stress	Thinking about the amount of stress in your life, would you say that most days are: (not at all stressful, not	Non-proxy respondents aged 12 and older	Note	1	83	Self-perceived stress	Thinking about the amount of stress in your life, would you say that most days are: (not at all stressful, not	Respondents aged 15 and older	Note	1	78	Self-perceived stress	Thinking about the amount of stress in your life, would you say that most days are: (not at all stressful, not	Respondents aged 12 and older	Note
gen_17	self perceived work stress	self perceived work stress	self perceived work stress	0	integer	factor	145	numeric			0	0	0			1	53.135	0.00325184	8075	0.48627		1	1	85	Self-perceived work stress	The next question is about your main job or business in the past 12 months. Would you say that most days	Respondents who answered GEN_16 = 1	Note	1	85	Self-perceived work stress	The next question is about your main job or business in the past 12 months. Would you say that most days	Respondents aged 15 to 75 who answered GEN_16 = 1	This question was not asked in proxy interviews. Proxy interviews for respondents aged 15 to 75 were	1	80	Self-perceived work stress	Would you say that most days at work were: (not at all stressful, not very stressful, a bit stressful, quite a bit	Respondents aged 15 to 75 who answered GEN_16 = 1	This question was not asked in proxy interviews. Proxy interviews for respondents aged 15 to 75 were
gen_18	sense of belonging - local community	sense of belonging - local community	sense of belonging - local community	0	integer	factor	144	numeric			0	0	0			1	1194.55	0.0731061	2100	0.12646		1	1	86	Sense of belonging to local community	How would you describe your sense of belonging to your local community? Would you say it is: (very	Non-proxy respondents	Note	1	86	Sense of belonging to local community	How would you describe your sense of belonging to your local community? Would you say it is: (very	Respondents aged 12 and older	This question was not asked in proxy interviews. Proxy interviews for respondents aged 12 and older were	1	81	Sense of belonging to local community	How would you describe your sense of belonging to your local community? Would you say it is: (very	Respondents aged 12 and older	This question was not asked in proxy interviews. Proxy interviews for respondents aged 12 and older were
gen_19	self-perceived quality of life	self-perceived quality of life	self-perceived quality of life	0	integer	factor	142	numeric			0	0	0			1	1172.91	0.0717813	2100	0.12646		1	1	87	Self-perceived quality of life	Would you rate your quality of life as: (excellent, very good, good, fair or poor)?	Non-proxy respondents	Note	1	87	Self-perceived quality of life	Would you rate your quality of life as: (excellent, very good, good, fair or poor)?	Respondents aged 12 and older	This question was not asked in proxy interviews. Proxy interviews for respondents aged 12 and older were	1	82	Self-perceived quality of life	Would you rate your quality of life as: (excellent, very good, good, fair or poor)?	Respondents aged 12 and older	This question was not asked in proxy interviews. Proxy interviews for respondents aged 12 and older were
gen_20	family doctor	family doctor	family doctor	0	integer	factor	140	numeric			0	0	0			1	11.8078	0.00072263	#NUM!	#NUM!			1	88	Family doctor	Do you have a regular medical doctor?	All respondents	Note	1	88	Family doctor	Do you have a regular medical doctor?	All respondents	Note	1	83	Family doctor	Do you have a regular medical doctor?	All respondents	Note
gendhdi	self-rated health - (d)	self-rated health - (d)	self-rated health - (d)	0	integer	factor	9	numeric			0	0	0			1	0.983982	6.02192e-05	#NUM!	#NUM!		1	1	89	Self-rated health - (D)	Question	Universe	Note	1	89	Self-rated health - (D)	Question	All respondents	Note	1	84	Self-rated health - (D)	Question	All respondents	Note
gendmhi	self-rated mental health - (d)	self-rated mental health - (d)	self-rated mental health - (d)	0	integer	factor	128	numeric			0	0	0			1	1170.94	0.0716608	2100	0.12646		1	1	90	Self-rated mental health - (D)	Question	Universe	Note	1	90	Self-rated mental health - (D)	Question	Respondents aged 12 and older	This variable is based on GEN_14 which was not asked in proxy interviews. Proxy interviews for	1	85	Self-rated mental health - (D)	Question	Respondents aged 12 and older	This variable is based on GEN_14 which was not asked in proxy interviews. Proxy interviews for
gfvd11y	eats hot/cold cereal- times per year-(d)	eats hot or cold cereal - times per year - (d)	eats hot or cold cereal - times per year	0	integer	integer	456	numeric		1	0	0	0			1	0	0	0	#NUM!	1		4	339 - 342	Eats hot or cold cereal - times per year - (D)	Question	Respondents with answer >0 to GFV_11	Note	4	316 - 319	Eats hot or cold cereal - times per year - (D)	Question	All respondents	Note	4	391 - 394	Eats hot or cold cereal - times per year - (D)	Question	All respondents	Note
gfvd13y	eats white bread - times per year - (d)	eats white bread - times per year - (d)	eats white bread - times per year - (d)	0	integer	integer	91	numeric		1	0	0	0			1	4.91991	0.000301096	0	#NUM!	1		4	355 - 358	Eats white bread - times per year - (D)	Question	Respondents with answer >0 to GFV_13	Note	4	332 - 335	Eats white bread - times per year - (D)	Question	All respondents	Note	4	407 - 410	Eats white bread - times per year - (D)	Question	All respondents	Note
gfvd14y	eats any kind pasta - times/year -(d)	eats any kind of pasta - times per year - (d)	eats any kind of pasta - times per year	0	integer	integer	78	numeric		1	0	0	0			1	2.95195	0.000180658	0	#NUM!	1		4	363 - 366	Eats any kind of pasta - times per year - (D)	Question	Respondents with answer >0 to GFV_14	Note	4	340 - 343	Eats any kind of pasta - times per year - (D)	Question	All respondents	Note	4	415 - 418	Eats any kind of pasta - times per year - (D)	Question	All respondents	Note
gfvd16y	eats inst./season./wild rice- times/year	eats instant, seasoned or wild rice times year (d)	eats instant, seasoned, wild rice times	0	integer	integer	11	numeric		1	0	0	0			1	77.7346	0.00475732	589	#NUM!	1		4	379 - 382	Eats instant, seasoned or wild rice - times per year - (D)	Question	Respondents with answer >0 to GFV_16	Note	4	356 - 359	Eats instant, seasoned or wild rice - times per year - (D)	Question	All respondents	Note	4	423 - 426	Eats instant, seasoned or wild rice - times per year - (D)	Question	All respondents	Note
gfvd18y	eats tomatoes/tomato sauce - times - (d)	eats tomatoes or tomato sauce times per year - (d)	eats tomatoes or tomato sauce times/year	0	integer	integer	7	numeric		1	0	0	0			1	4.91991	0.000301096	0	#NUM!	1		4	395 - 398	Eats tomatoes or tomato sauce - times per year - (D)	Question	Respondents with answer >0 to GFV_18	Note	4	372 - 375	Eats tomatoes or tomato sauce - times per year - (D)	Question	All respondents	Note	4	463 - 466	Eats tomatoes or tomato sauce - times per year - (D)	Question	All respondents	Note
gfvd19y	eats lettuce/green leafy salad -times/yr	eats lettuce or green leafy salad times per yr (d)	eats lettuce green leafy salad times per	0	integer	integer	16	numeric		1	0	0	0			1	5.90389	0.000361315	0	#NUM!	1		4	403 - 406	Eats lettuce or green leafy salad - times per year - (D)	Question	Respondents with answer >0 to GFV_19	Note	4	380 - 383	Eats lettuce or green leafy salad - times per year - (D)	Question	All respondents	Note	4	471 - 474	Eats lettuce or green leafy salad - times per year - (D)	Question	All respondents	Note
gfvd20y	eats spinach/must.greens/coll. -times/yr	eat spinach,mustard greens/collards times year (d)	eat spinach,mustard greens/collards time	0	integer	integer	16	numeric		1	0	0	0			1	15.7437	0.000963507	0	#NUM!	1		4	411 - 414	Eats spinach, mustard greens or collards - times per year	Question	Respondents with answer >0 to GFV_20	Note	4	388 - 391	Eats spinach, mustard greens/collards - times per year - (D)	Question	All respondents	Note	4	479 - 482	Eats spinach, mustard greens, cabbage - times per year - (D)	Question	All respondents	Note
gfvd21y	eat fries/hash brown potatoes-times/yr	eats fr/home fry/hash brown potatoes times/year(d)	eats fr/home fry/hash brown potatoes tim	0	integer	integer	654	numeric		1	0	0	0			1	1.96796	0.000120438	0	#NUM!	1		4	419 - 422	Eats french/home fries/hash brown potatoes - times/year	Question	Respondents with answer >0 to GFV_21	Note	4	396 - 399	Eats french/home fries/hash brown potatoes-times/year - (D)	Question	All respondents	Note	4	487 - 490	Eats french/home fries/hash brown potatoes-times/year - (D)	Question	All respondents	Note
gfvd22y	eats other potatoes - times/year - (d)	eats other potatoes - times per year - (d)	eats other potatoes - times per year - (	0	integer	integer	404	numeric		1	0	0	0			1	1.96796	0.000120438	0	#NUM!	1		4	427 - 430	Eats other potatoes - times per year - (D)	Question	Respondents with answer >0 to GFV_22	Note	4	404 - 407	Eats other potatoes - times per year - (D)	Question	All respondents	Note	4	495 - 498	Eats other potatoes - times per year - (D)	Question	All respondents	Note
gfvd23y	eats other types vegetables - times/yr	eats all other types of veg times per year - (d)	eats all other types of veg times per ye	0	integer	integer	557	numeric		1	0	0	0			1	3.93593	0.000240877	0	#NUM!			4	435 - 438	Eats all other types of vegetables - times per year - (D)	Question	Respondents with answer >0 to GFV_23	Note	4	412 - 415	Eats all other types of vegetables - times per year - (D)	Question	All respondents	Note	4	503 - 506	Eats all other types of vegetables - times per year - (D)	Question	All respondents	Note
gsm_12	left hand grip strength (1)	left hand grip strength (kilograms) - (1)	left hand grip strength (kilograms) - (1	0	integer	integer	624	numeric			0	0	0			1	152.517	0.00933398	#NUM!	#NUM!			3	3321 - 3323	Left hand grip strength (1)	INSTRUCTION: Record the first grip strength measurement for the left hand.	Respondents with GSCDELG = 1	Note	3	3840 - 3842	Left hand grip strength (kilograms) - (1)	Instruction: Record the first grip strength measurement for the left hand to the nearest kilogram (kg).	Respondents with GSCDELG = 1	Note	3	2274 - 2276	Left hand grip strength (kilograms) - (1)	INSTRUCTION: Record the first grip strength measurement for the left hand to the nearest kilogram (kg).	Respondents with GSCDELG = 1	Note
gsmd52	grip strength norms respondents < 15 (d)	grip strength norms for respondents 15 - 69 - (d)	grip strength norms for respondents 15 -	0	integer	factor	1140	numeric			0	0	0			1	104.302	0.00638323	4477	0.269601		1	1	3333	Grip strength norms for respondents less than 15 - (D)	Question	Respondents aged 15 to 69 with GSCDELG = 1	Note	1	3852	Grip strength norms for respondents 15 - 69 - (D)	Question	Respondents aged 15 to 69 with GSCDELG = 1	Note	1	2286	Grip strength norms for respondents 15 - 69 - (D)	Question	Respondents aged 15 to 79 with GSCDELG = 1	No standards for...
gsmd53	grip strength norms for resps < 15 (d)	grip strength norms for respondents 6 - 14 - (d)	grip strength norms for respondents 6 -	0	integer	factor	1071	numeric			0	0	0			1	28.5355	0.00174636	12183	0.73365		1	1	3334	Grip strength norms for respondents less than 15 - (D)	Question	Respondents aged < 15 with GSCDELG = 1	Note	1	3853	Grip strength norms for respondents 6 - 14 - (D)	Question	Respondents aged 6 to 14 with GSCDELG = 1	Note	1	2287	Grip strength norms for respondents 6 - 14 - (D)	Question	Respondents aged 6 to 14 with GSCDELG = 1	Note
hep_12	received comp serie hepatitis b vaccines	received complete series of hepatitis b vaccines	received complete series of hepatitis b	0	integer	factor	412	numeric			0	0	0			1	1133.55	0.0693725	#NUM!	#NUM!			1	802	Ever received complete series of hepatitis B vaccines	Hepatitis B vaccinations usually come in a 2 or 3 dose series. Have you received a complete series of	Respondents who answered HEP_11 = (1,2)	Note	1	778	Ever received complete series of hepatitis B vaccines	Hepatitis B vaccinations usually come in a 2 or 3 dose series. Have you received a complete series of	All respondents	Note	1	185	Ever received complete series of hepatitis B vaccines	Hepatitis B vaccinations usually come in a 2 or 3 dose series. Have you received a complete series of	All respondents	Note
hob_11d	leisure act/last 3 mths-make fish sinker	leisure activity last 3 mons make fishing sinkers	leisure activity last 3 mons make fishin	0	integer	factor	1355	numeric			0	0	0			1	5.90389	0.000361315	#NUM!	#NUM!			1	1117	Leisure activity / last 3 months - making fishing sinkers	In the past 3 months, that is from [date 3 months ago] to yesterday, have you done any of the following in	All respondents	Note	1	1110	Leisure activity / last 3 months - making fishing sinkers	In the past 3 months, that is from [date 3 months ago] to yesterday, have you done any of the following in	All respondents	Making fishing sinkers or weights	1	933	Leisure activity / last 3 months - making fishing sinkers	In the past 3 months, that is from [date 3 months ago] to yesterday, have you done any of the following in	All respondents	Making fishing sinkers or weights
hob_11k	leisure act/last 3 mths - none	leisure activity / last 3 months - none	leisure activity / last 3 months - none	0	integer	factor	485	numeric			0	0	0			1	5.90389	0.000361315	#NUM!	#NUM!			1	1124	Leisure activity / last 3 months - none	In the past 3 months, that is from [date 3 months ago] to yesterday, have you done any of the following in	All respondents	Note	1	1117	Leisure activity / last 3 months - none	In the past 3 months, that is from [date 3 months ago] to yesterday, have you done any of the following in	All respondents	Note	1	940	Leisure activity / last 3 months - none	In the past 3 months, that is from [date 3 months ago] to yesterday, have you done any of the following in	All respondents	Note
hobd12y	arts - time per year - (d)	arts - times per year - (d)	arts - times per year - (d)	0	integer	integer	608	numeric		1	0	0	0			1	26.5675	0.00162592	10611	#NUM!	1		4	1129 - 1132	Arts - time per year - (D)	Question	Respondents who had a valid answer to HOB_12	Note	4	1122 - 1125	Arts - times per year - (D)	Question	Respondents who answered HOB_11A = 1	Arts using paints, glazes, finger paints, water colours and crayons	4	946 - 949	Arts - times per year - (D)	Question	Respondents who answered HOB_11A = 1	Arts using paints, glazes, finger paints, water colours and crayons
hobd13y	pottery - time per year - (d)	pottery - times per year - (d)	pottery - times per year - (d)	0	integer	integer	236	numeric		1	0	0	0			1	6.88787	0.000421534	16301	#NUM!	1		4	1138 - 1141	Pottery - time per year - (D)	Question	Respondents who had a valid answer to HOB_13	Note	4	1131 - 1134	Pottery - times per year - (D)	Question	Respondents who answered HOB_11B = 1	Pottery and ceramics using a kiln	4	955 - 958	Pottery - times per year - (D)	Question	Respondents who answered HOB_11B = 1	Pottery and ceramics using a kiln
hobd14y	model making - time per year - (d)	model making - times per year - (d)	model making - times per year - (d)	0	integer	integer	1135	numeric		1	0	0	0			1	17.7117	0.00108395	15579	#NUM!	1		4	1147 - 1150	Model making - time per year - (D)	Question	Respondents who had a valid answer to HOB_14	Note	4	1140 - 1143	Model making - times per year - (D)	Question	Respondents who answered HOB_11C = 1	Model making using glues, solders, paints or metals	4	964 - 967	Model making - times per year - (D)	Question	Respondents who answered HOB_11C = 1	Model making using glues, solders, paints or metals
hobd16y	welding - time per year - (d)	welding/soldering - times per year - (d)	welding/soldering - times per year - (d)	0	integer	integer	760	numeric		1	0	0	0			1	7.87185	0.000481754	15922	#NUM!	1		4	1165 - 1168	Welding - time per year - (D)	Question	Respondents who had a valid answer to HOB_16	Note	4	1158 - 1161	Welding/soldering - times per year - (D)	Question	Respondents who answered HOB_11E = 1	Note	4	982 - 985	Welding/soldering - times per year - (D)	Question	Respondents who answered HOB_11E = 1	Note
hobd17y	auto repairs - time per year - (d)	auto repairs - times per year - (d)	auto repairs - times per year - (d)	0	integer	integer	414	numeric		1	0	0	0			1	8.85584	0.000541973	15216	#NUM!	1		4	1174 - 1177	Auto repairs - time per year - (D)	Question	Respondents who had a valid answer to HOB_17	Note	4	1167 - 1170	Auto repairs - times per year - (D)	Question	Respondents who answered HOB_11F = 1	Note	4	991 - 994	Auto repairs - times per year - (D)	Question	Respondents who answered HOB_11F = 1	Note
hobd18y	electronics - time per year - (d)	electronics - times per year - (d)	electronics - times per year - (d)	0	integer	integer	652	numeric		1	0	0	0			1	5.90389	0.000361315	15686	#NUM!	1		4	1183 - 1186	Electronics - time per year - (D)	Question	Respondents who had a valid answer to HOB_18	Note	4	1176 - 1179	Electronics - times per year - (D)	Question	Respondents who answered HOB_11G = 1	Electronics assembly, repairs of components	4	1000 - 1003	Electronics - times per year - (D)	Question	Respondents who answered HOB_11G = 1	Electronics assembly, repairs of components
hobd19y	plumbing - time per year - (d)	plumbing - times per year - (d)	plumbing - times per year - (d)	0	integer	integer	335	numeric		1	0	0	0			1	7.87185	0.000481754	15720	#NUM!	1		4	1192 - 1195	Plumbing - time per year - (D)	Question	Respondents who had a valid answer to HOB_19	Note	4	1185 - 1188	Plumbing - times per year - (D)	Question	Respondents who answered HOB_11H = 1	Note	4	1009 - 1012	Plumbing - times per year - (D)	Question	Respondents who answered HOB_11H = 1	Note
hobd20y	refinishing furniture - time per yr- (d)	refinishing furniture - times per year - (d)	refinishing furniture - times per year -	0	integer	integer	869	numeric		1	0	0	0			1	6.88787	0.000421534	16108	#NUM!	1		4	1201 - 1204	Refinishing furniture - time per year - (D)	Question	Respondents who had a valid answer to HOB_20	Note	4	1194 - 1197	Refinishing furniture - times per year - (D)	Question	Respondents who answered HOB_11I = 1	Note	4	1018 - 1021	Refinishing furniture - times per year - (D)	Question	Respondents who answered HOB_11I = 1	Note
hobd21y	woodworking - time per year - (d)	woodworking - times per year - (d)	woodworking - times per year - (d)	0	integer	integer	286	numeric		1	0	0	0			1	9.83982	0.000602192	14880	#NUM!	1		4	1210 - 1213	Woodworking - time per year - (D)	Question	Respondents who had a valid answer to HOB_21	Note	4	1203 - 1206	Woodworking - times per year - (D)	Question	Respondents who answered HOB_11J = 1	Note	4	1027 - 1030	Woodworking - times per year - (D)	Question	Respondents who answered HOB_11J = 1	Note
hwmdbmi	body mass index - (d)	body mass index / measured - (d)	body mass index / measured - (d)	0	double	numeric	602	numeric			0	0	0			1	122.998	0.0075274	#NUM!	#NUM!	1		5.2	1882 - 1886	Body Mass Index - (D)	Question	Respondents with ANCDELG = 1 who answered PHC_42C = 2 excluding pregnant females	Note	5.2	2440 - 2444	Body Mass Index / measured - (D)	Question	Respondents with ANCDELG = 1 excluding pregnant females	Note	5.2	1045 - 1049	Body Mass Index measured - (D)	Question	Respondents with ANCDELG = 1 excluding pregnant females	Note
hwmdbmia	bmi norms for respondents 18 + (d)	bmi norms for resp 18 or older / measured - (d)	bmi norms for resp 18 or older / measure	0	integer	factor	495	numeric			0	0	0			1	26.5675	0.00162592	5702	0.34337			2	1887 - 1888	BMI norms for respondents 18 or older - (D)	Question	Respondents aged 18 and older with ANCDELG = 1 who answered PHC_42C = 2 excluding pregnant	Note	2	2445 - 2446	BMI norms for respondents 18 or older / measured - (D)	Question	Respondents aged 18 and older with ANCDELG = 1 excluding pregnant females	Note	2	1050 - 1051	BMI classifications for respondents 18 or older measured(D)	Question	Respondents aged 18 and older with ANCDELG = 1 excluding pregnant females	Note
hwmdlln	leg length in centimeters (d)	leg length (centimetres) - (d)	leg length (centimetres) - (d)	0	double	numeric	342	numeric			0	0	0			1	73.7986	0.00451644	#NUM!	#NUM!			6.2	1901 - 1906	Leg length in centimeters (D)	Question	Universe	Note	6.2	2459 - 2464	Leg length (centimetres) - (D)	Question	All respondents with ANCDELG = 1	Note	6.2	1065 - 1070	Leg length (centimetres) - (D)	Question	All respondents with ANCDELG = 1	Note
hwmdwsta	waist circumference norms 15 - 69 - (d)	waist circum norm for resp 15 - 69 - nih (d)	waist circum norm for resp 15 - 69 - nih	0	integer	factor	165	numeric			0	0	0			1	44.2792	0.00270986	5676	0.341804			1	1891	Waist circumference norms for respondents 15 - 69 - (D)	Question	Respondents aged 15 to 69 with ANCDELG = 1 who answered PHC_42C = 2 excluding pregnant females	Note	1	2448	Waist circumference norms for respondents 15 - 69 - NIH (D)	Question	Respondents aged 15 to 69 with ANCDELG = 1 excluding pregnant females	Based on the waist circumference measurement obtained using the NIH protocol in cycle 2. The WHO	2	1053 - 1054	Waist circumference classif. for respondents 15-69 - NIH (D)	Question	Respondents aged 15 to 69 with ANCDELG = 1 excluding pregnant females	Note
hwmdwth	waist-to-hip ratio - (d)	waist-to-hip ratio - nih protocol - (d)	waist-to-hip ratio - nih protocol - (d)	0	double	numeric	1020	numeric			0	0	0			1	140.709	0.00861135	#NUM!	#NUM!	1		4.2	1892 - 1895	Waist-to-hip ratio - (D)	Question	Respondents with ANCDELG = 1 who answered PHC_42C = 2 excluding pregnant females	Note	4.2	2449 - 2452	Waist-to-hip ratio - NIH protocol - (D)	Question	Respondents with ANCDELG = 1 excluding pregnant females	Based on the waist circumference measurement obtained using the NIH protocol in cycle 2. The WHO	4.2	1055 - 1058	Waist-to-hip ratio - (D)	Question	Respondents with ANCDELG = 1 excluding pregnant females	Waist circumfrence was measured using the NIH protocol
hwtdbmi	bmi (sr)	body mass index / self-reported - (d)	body mass index / self-reported - (d)	0	double	numeric	573	numeric			0	0	0			1	1395.29	0.0853908	#NUM!	#NUM!	1		5.2	138 - 142	BMI (SR)	BMI (SR)	Universe	Note	5.2	137 - 141	Body Mass Index / self-reported - (D)	Question	All respondents excluding pregnant females	Note	5.2	229 - 233	Body Mass Index / self-reported - (D)	Question	All respondents excluding pregnant females (PRS_11 = 1)	Note
hwtdbmia	bmi class adults 18 +(sr) - int'l std	bmi norms for resp 18 or older/self-reported - (d)	bmi norms for resp 18 or > /self-reporte	0	integer	factor	367	numeric			0	0	0			1	849.176	0.0519692	5088	0.306395		1	2	143 - 144	BMI Class Adults 18 +(SR) - Int'l Std	BMI Classification for Adults Aged 18 and Over (self-reported) - International Standard	Universe	Note	2	142 - 143	BMI norms for respondents 18 or older / self-reported - (D)	Question	Respondents aged 18 and older excluding pregnant females	Note	2	234 - 235	BMI norms for respondents 18 or older / self-reported - (D)	Question	Respondents aged 18 and over, excluding pregnant females (PRS_11 = 1)	Note
hwtdcol	bmi class. (12-17) / self-report. - (d)	bmi class. (12-17) / self-report. - (d)	bmi class. (12-17) / self-report. - (d)	0	integer	factor	562	numeric			0	0	0			1	1402.17	0.0858124	10628	0.64001		1	1	146	BMI class. (12 to 17) / self-report - Cole system - (D)	Question	Universe	Note	1	145	BMI class. (3 to 17) / self-reported - Cole system - (D)	Question	Respondents less than 18 years old excluding pregnant females	Note	1	237	BMI class. (3 to 18) / self-reported - Cole system - (D)	Question	Respondents aged 3 to 18 years, excluding pregnant females (PRS_11 = 1)	Note
hwtdhtm	height (metres) / self-reported - (d)	height (metres) / self-reported - (d)	height (metres) / self-reported - (d)	0	double	numeric	474	numeric			0	0	0			1	275.515	0.0168614	#NUM!	#NUM!		1	4.2	134 - 137	Height (meters) / self-reported - (D)	Question	Universe	Note	5.2	132 - 136	Height (metres) / self-reported - (D)	Question	All respondents	Note	5.2	218 - 222	Height (metres) / self-reported - (D)	Question	All respondents	Note
hwtdlb	weight (pounds) / self-reported - (d)	weight (pounds) / self-reported - (d)	weight (pounds) / self-reported - (d)	0	integer	integer	527	numeric			0	0	0			1	703.547	0.0430567	#NUM!	#NUM!			3	130 - 132	Weight (pounds) / self-reported - (D)	Question	All respondents with valid answer to HWT_3	Note	3	128 - 130	Weight (pounds) / self-reported - (D)	Question	All respondents	Note	3	226 - 228	Weight (pounds) / self-reported - (D)	Question	All respondents	Note
idu_11	used or tried marij, cannabis or hashish	used or tried marijuana, cannabis or hashish	used or tried marijuana, cannabis or has	0	integer	factor	293	numeric			0	0	0			1	81.6705	0.00499819	4023	0.242262			1	925	Used or tried marijuana, cannabis or hashish	Have you ever used or tried marijuana, cannabis or hashish?	Non proxy respondents aged 14 and older	Note	1	902	Used or tried marijuana, cannabis or hashish	Have you ever used or tried marijuana, cannabis or hashish?	Respondents aged 14 and older	Questions for this module were not asked in proxy interviews. Proxy interviews for respondents aged 14	1	1114	Used or tried marijuana, cannabis or hashish	Have you ever used or tried marijuana, cannabis or hashish?	Respondents aged 14 years and older	Questions for this module were not asked in proxy interviews. Proxy interviews for respondents aged 14
lab_alb	albumin (g/l)	albumin (g/l)	albumin (g/l)	0	integer	integer	10	numeric			0	0	0			1	625.812	0.0382994	#NUM!	#NUM!			2	3905 - 3906	Albumin (g/L)	Question	Respondents with PHBDELG = 1	Note	2	3989 - 3990	Albumin (g/L)	Question	Respondents with PHBDELG = 1	Measured in serum
lab_alkp	alkaline phosphatase (u/l)	alkaline phosphatase (u/l)	alkaline phosphatase (u/l)	0	integer	integer	10	numeric			0	0	0			1	332.586	0.0203541	#NUM!	#NUM!	1		3	3939 - 3941	Alkaline phosphatase (U/L)	Question	Respondents with PHBDELG = 1	Note	4	4024 - 4027	Alkaline phosphatase (U/L)	Question	Respondents with PHBDELG = 1	Measured in serum
lab_ast	asparate aminotransferase (ast) (u/l)	asparate aminotransferase (ast) (u/l)	asparate aminotransferase (ast) (u/l)	0	integer	integer	1401	numeric			0	0	0			1	349.314	0.0213778	#NUM!	#NUM!	1		3	3936 - 3938	Asparate aminotransferase (AST) (U/L)	Question	Respondents with PHBDELG = 1	Note	4	4020 - 4023	Asparate aminotransferase (AST) (U/L)	Question	Respondents with PHBDELG = 1	Measured in serum
lab_b12	vitamin b12 (pmol/l)	vitamin b12 (pmol/l)	vitamin b12 (pmol/l)	0	integer	integer	905	numeric			0	0	0			1	169.245	0.0103577	#NUM!	#NUM!	1		3	3958 - 3960	Vitamin B12 (pmol/L)	Question	Respondents with PHBDELG = 1	Note	3	4036 - 4038	Vitamin B12 (pmol/L)	Question	Respondents with PHBDELG = 1	Measured in serum
lab_bcre	creatinine (serum) (µmol/l)	creatinine (µmol/l)	blood creatinine (_mol/l)	0	integer	integer	605	numeric			0	0	0			1	320.778	0.0196315	#NUM!	#NUM!	1		3	3922 - 3924	Creatinine (serum) (?mol/L)	Question	Respondents with PHBDELG = 1	Note	4	4005 - 4008	Creatinine (__mol/L)	Question	Respondents with PHBDELG = 1	Measured in serum
lab_ca	calcium (total) (mmol/l)	calcium (total) (mmol/l)	calcium (total) (mmol/l)	1	double	numeric	1181	numeric			0	0	0			1	619.908	0.0379381	#NUM!	#NUM!			4.2	3929 - 3932	Calcium (total) (mmol/L)	Question	Respondents with PHBDELG = 1	Note	4.2	4013 - 4016	Calcium (total) (mmol/L)	Question	Respondents with PHBDELG = 1	Measured in serum
lab_chol	total cholesterol (mmol/l)	total cholesterol (mmol/l)	total cholesterol (mmol/l)	1	double	numeric	1178	numeric			0	0	0			1	612.037	0.0374563	#NUM!	#NUM!	1		4.1	3990 - 3993	Total cholesterol (mmol/L)	Question	Respondents with ATGD12 = 1 and PHBDELG = 1	Note	4.1	3961 - 3964	Total cholesterol (mmol/L)	Question	Respondents with PHBDELG = 1	Measured in serum
lab_cl	chloride (mmol/l)	chloride (mmol/l)	chloride (mmol/l)	1	integer	integer	571	numeric			0	0	0			1	619.908	0.0379381	#NUM!	#NUM!			3	3907 - 3909	Chloride (mmol/L)	Question	Respondents with PHBDELG = 1	Note	3	3991 - 3993	Chloride (mmol/L)	Question	Respondents with PHBDELG = 1	Measured in serum
lab_crp	c-reactive protein (mg/l)	high sensitivity c reactive protein (mg/l)	high sensitivity c reactive protein (mg/	1	double	numeric	583	numeric			0	0	0			1	1037.12	0.063471	#NUM!	#NUM!	1		5.1	3953 - 3957	C-reactive protein (mg/L)	Question	Respondents with PHBDELG = 1	Note	5.1	3973 - 3977	High sensitivity C reactive protein (mg/L)	Question	Respondents with PHBDELG = 1	Measured in serum
lab_ggt	gamma-glutamyltransferase (ggt) (u/l)	gamma-glutamyltransferase (ggt) (u/l)	gamma-glutamyltransferase (ggt) (u/l)	1	integer	integer	206	numeric			0	0	0			1	619.908	0.0379381	#NUM!	#NUM!	1		4	3949 - 3952	Gamma-glutamyltransferase (GGT) (U/L)	Question	Respondents with PHBDELG = 1	Note	4	4032 - 4035	Gamma-glutamyltransferase (GGT) (U/L)	Question	Respondents with PHBDELG = 1	Measured in serum
lab_hba1	glycosylated haemoglobin (%)	glycated hemoglobin a1c	glycated hemoglobin a1c (hba1c)	1	double	numeric	189	numeric			0	0	0			1	379.817	0.0232446	#NUM!	#NUM!	1		6.4	3863 - 3868	Glycosylated haemoglobin (%)	Question	Respondents with PHBDELG = 1	Note	6.4	3936 - 3941	Glycated hemoglobin A1c	Question	Respondents aged 6 and older with PHBDELG = 1	Measured in whole blood. Multiply results by 100 to express as a percent (%).
lab_hbc	anti-hbc	hepatitis b virus core antibody	hepatitis b virus core antibody	1	integer	factor	187	numeric			1	1	0			1	244.027	0.0149344	4058	0.24437			1	3963	anti-HBc	Question	Respondents aged 14 and older with CON_N23 = 1 and PHBDELG = 1	Note	1	4067	Hepatitis B virus core antibody	Question	Respondents aged 14 and older with CON_23 = 1 and PHBDELG = 1	Measured in serum
lab_hbsa	hbsag	hepatitis b virus surface antigen	hepatitis b virus surface antigen	1	integer	factor	180	numeric			1	1	0			1	231.236	0.0141515	15830	0.95327			1	3964	HBsAg	Question	Respondents aged 14 and older with CON_N23 = 1 and PHBDELG = 1	Note	1	4068	Hepatitis B virus surface antigen	Question	Respondents aged 14 and older with CON_23 = 1 and PHBDELG = 1	Measured in serum
lab_hdl	hdl cholesterol (mmol/l)	high-density lipoprotein cholesterol-hdl-(mmol/l)	high-density lipoprotein cholesterol (hd	1	double	numeric	225	numeric			0	0	0			1	610.069	0.0373359	#NUM!	#NUM!	1		4.2	3986 - 3989	High Density Lipoprotein (HDL) (mmol/L)	Question	Respondents with ATGD12 = 1 and PHBDELG = 1	Note	4.2	3965 - 3968	High-density lipoprotein cholesterol (HDL) (mmol/L)	Question	Respondents with PHBDELG = 1	Measured in serum
lab_idne	iodine (µmol/l)	iodine (µmol/l)	iodine (_mol/l)	1	double	numeric	231	numeric			0	0	0			1	164.325	0.0100566	#NUM!	#NUM!	1		9.4	3972 - 3980	Iodine (?mol/L)	Question	Respondents with URCDELG = 1	Note	10.4	4051 - 4060	Iodine (__mol/L)	Question	Respondents with U1CDELG = 1 and URCDSPL = 2 or 3	Measured in urine
lab_k	potassium (mmol/l)	potassium (mmol/l)	potassium (mmol/l)	1	double	numeric	227	numeric			0	0	0			1	332.586	0.0203541	#NUM!	#NUM!	1		3.1	3910 - 3912	Potassium (mmol/L)	Question	Respondents with PHBDELG = 1	Note	4.1	3994 - 3997	Potassium (mmol/L)	Question	Respondents with PHBDELG = 1	Measured in serum
lab_na	sodium (mmol/l)	sodium (mmol/l)	sodium (mmol/l)	1	integer	integer	213	numeric			0	0	0			1	620.892	0.0379983	#NUM!	#NUM!			3	3913 - 3915	Sodium (mmol/L)	Question	Respondents with PHBDELG = 1	Note	3	3998 - 4000	Sodium (mmol/L)	Question	Respondents with PHBDELG = 1	Measured in serum
lab_phos	phosphate (mmol/l)	phosphorous (mmol/l)	phosphorous (mmol/l)	1	double	numeric	192	numeric			0	0	0			1	634.668	0.0388414	#NUM!	#NUM!	1		4.2	3918 - 3921	Phosphate (mmol/L)	Question	Respondents with PHBDELG = 1	Note	4.2	4001 - 4004	Phosphorous (mmol/L)	Question	Respondents with PHBDELG = 1	Measured in serum
lab_tp	total protein (g/l)	total protein (g/l)	total protein (g/l)	1	integer	integer	196	numeric			0	0	0			1	650.412	0.0398049	#NUM!	#NUM!			3	3899 - 3901	Total protein (g/L)	Question	Respondents with PHBDELG = 1	Note	3	3982 - 3984	Total protein (g/L)	Question	Respondents with PHBDELG = 1	Measured in serum
lab_ucre	creatinine (urine) (mmol/l)	creatinine (mmol/l)	creatinine (mmol/l)	1	double	numeric	179	numeric			0	0	0			1	180.069	0.0110201	#NUM!	#NUM!	1		5.2	3967 - 3971	Creatinine (urine) (mmol/L)	Question	Respondents with URCDELG = 1	Note	5.2	4046 - 4050	Creatinine (mmol/L)	Question	Respondents with U1CDELG = 1 and URCDSPL = 2 or 3	Measured in urine. In cycle 2, urine provided by respondents was a first-catch sample. In cycle 1, the urine
lab_urea	urea (mmol/l)	urea (mmol/l)	urea (mmol/l)	1	double	numeric	9462	numeric			0	0	0			1	663.204	0.0405877	#NUM!	#NUM!	1		4.1	3925 - 3928	Urea (mmol/L)	Question	Respondents with PHBDELG = 1	Note	4.1	4009 - 4012	Urea (mmol/L)	Question	Respondents with PHBDELG = 1	Measured in serum
lab_uric	uric acid (µmol/l)	uric acid (µmol/l)	uric acid (_mol/l)	1	integer	integer	14425	numeric			0	0	0			1	320.778	0.0196315	#NUM!	#NUM!			3	3902 - 3904	Uric acid (?mol/L)	Question	Respondents with PHBDELG = 1	Note	4	3985 - 3988	Uric acid (__mol/L)	Question	Respondents with PHBDELG = 1	Measured in serum
labdicr	iodine/creatinine ratio (mmol/mmol)	iodine/creatinine ratio (nmol/mmol)	iodine/creatinine ratio (nmol/mmol) - (d	1	integer	integer	25	numeric			0	0	0			1	929.863	0.0569071	#NUM!	#NUM!	1		5	3981 - 3985	Iodine/Creatinine Ratio (nmol/L)	Question	Respondents with URCDELG = 1	Note	5	4061 - 4065	Iodine/Creatinine Ratio (nmol/mmol)	Question	Respondents with U1CDELG = 1 and URCDSPL = 2 or 3	Note
labdrbcf	red blood cell folate (nmol/l)	red blood cell folate (nmol/l)	red blood cell folate (nmol/l)	1	integer	integer	25	numeric			0	0	0			1	838.352	0.0513068	#NUM!	#NUM!			4	3874 - 3877	Red blood cell folate (nmol/L) (D)	Question	Respondents with PHBDELG = 1	Note	4	3942 - 3945	Red blood cell folate (nmol/L)	Question	Respondents with PHBDELG = 1	Note
labdtchr	total cholesterol/hdl cholesterol ratio	total cholesterol/hdl cholesterol ratio-mmol/mmol	total cholesterol/hdl cholesterol ratio-	1	double	numeric	26	numeric			0	0	0			1	288.307	0.0176442	#NUM!	#NUM!	1		5.2	3994 - 3998	Total cholesterol / HDL cholesterol ratio (D)	Question	Respondents with ATGD12 = 1 and PHBDELG = 1	Note	4.1	3969 - 3972	Total cholesterol / HDL cholesterol ratio (mmol/mmol)	Question	Respondents with PHBDELG = 1	Note
mdc_12a	type of milk used - 3.25%	type of milk used - 3.25%	type of milk used - 3.25%	1	integer	factor	8726	numeric			0	0	0			1	8.85584	0.000541973	1627	0.0979766			1	302	Type of milk used - 3.25%	What kind of milk do you usually drink or use on cereal? - 3.25% (Whole or homo)	Respondents who answered MDC_B11 > 0	Note	1	279	Type of milk used - 3.25%	What kind of milk do you usually drink or use on cereal? - 3.25% (Whole or homo)	Respondents with a response > 0 at MDC_11	Note	1	340	Type of milk used - 3.25%	What kind of milk do you usually drink or use on cereal? - 3.25% (Whole or homo)	All respondents with a response > 0 at MDC_04	Note
mdc_12b	type of milk used - 2%	type of milk used - 2%	type of milk used - 2%	1	integer	factor	8402	numeric			0	0	0			1	8.85584	0.000541973	1627	0.0979766			1	303	Type of milk used - 2%	What kind of milk do you usually drink or use on cereal? - 2%	Respondents who answered MDC_B11 > 0	Note	1	280	Type of milk used - 2%	What kind of milk do you usually drink or use on cereal? - 2%	Respondents with a response > 0 at MDC_11	Note	1	341	Type of milk used - 2%	What kind of milk do you usually drink or use on cereal? - 2%	All respondents with a response > 0 at MDC_04	Note
mdc_12c	type of milk used - 1%	type of milk used - 1%	type of milk used - 1%	1	integer	factor	8055	numeric			0	0	0			1	8.85584	0.000541973	1627	0.0979766			1	304	Type of milk used - 1%	What kind of milk do you usually drink or use on cereal? - 1%	Respondents who answered MDC_B11 > 0	Note	1	281	Type of milk used - 1%	What kind of milk do you usually drink or use on cereal? - 1%	Respondents with a response > 0 at MDC_11	Note	1	342	Type of milk used - 1%	What kind of milk do you usually drink or use on cereal? - 1%	All respondents with a response > 0 at MDC_04	Note
mdc_12e	type of milk used - skim	type of milk used - skim	type of milk used - skim	1	integer	factor	8376	numeric			0	0	0			1	8.85584	0.000541973	1627	0.0979766			1	306	Type of milk used - skim	What kind of milk do you usually drink or use on cereal? - Skim or Non-Fat	Respondents who answered MDC_B11 > 0	Note	1	283	Type of milk used - skim	What kind of milk do you usually drink or use on cereal? - Skim or Non-Fat	Respondents with a response > 0 at MDC_11	Note	1	344	Type of milk used - skim or non-fat	What kind of milk do you usually drink or use on cereal? - Skim or Non-Fat (including powdered milk)	All respondents with a response > 0 at MDC_04	Note
mdc_12f	milk used - flavoured milk beverages	type of milk used - flavoured milk beverages	type of milk used - flavoured milk bever	1	integer	factor	7759	numeric			0	0	0			1	8.85584	0.000541973	1627	0.0979766			1	307	Type of milk used - flavoured milk beverages	What kind of milk do you usually drink or use on cereal? - Flavoured milk beverages (chocolate milk and	Respondents who answered MDC_B11 > 0	Note	1	284	Type of milk used - flavoured milk beverages	What kind of milk do you usually drink or use on cereal? - Flavoured milk beverages	Respondents with a response > 0 at MDC_11	Note	1	345	Type of milk used - flavoured milk beverages	What kind of milk do you usually drink or use on cereal? - Flavoured milk beverages (such as chocolate	All respondents with a response > 0 at MDC_04	Note
mdc_12g	type of milk used - rice	type of milk used - rice	type of milk used - rice	1	integer	factor	8429	numeric			0	0	0			1	8.85584	0.000541973	1627	0.0979766			1	308	Type of milk used - rice	What kind of milk do you usually drink or use on cereal? - Rice	Respondents who answered MDC_B11 > 0	Note	1	285	Type of milk used - rice	What kind of milk do you usually drink or use on cereal? - Rice	Respondents with a response > 0 at MDC_11	Note	1	346	Type of milk used - other	What kind of milk do you usually drink or use on cereal? - Other	All respondents with a response > 0 at MDC_04	In cycle 2, MDC_12G was the category "Rice (enriched) milk substitutes". In cycle 3, MDC_03A is the
mdcd13y	eats cottage cheese- times per year -(d)	eats cottage cheese - times per year - (d)	eats cottage cheese - times per year - (	1	integer	integer	7726	numeric		1	0	0	0			1	3.93593	0.000240877	0	#NUM!	1		4	315 - 318	Eats cottage cheese - times per year - (D)	Question	Respondents with answer >0 to MDC_13	Note	4	292 - 295	Eats cottage cheese - times per year - (D)	Question	All respondents	Note	4	351 - 354	Eats cottage cheese - times per year - (D)	Question	All respondents	Note
mdcd14y	eats yogurt - times per year - (d)	eats yogurt - times per year - (d)	eats yogurt - times per year - (d)	1	integer	integer	7944	numeric		1	0	0	0			1	5.90389	0.000361315	0	#NUM!	1		4	323 - 326	Eats yogurt - times per year - (D)	Question	Respondents with answer >0 to MDC_14	Note	4	300 - 303	Eats yogurt - times per year - (D)	Question	All respondents	Note	4	375 - 378	Eats yogurt - times per year - (D)	Question	All respondents	Note
mdcd15y	eats ice cream - times/year - (d)	eats ice cream or frozen yogurt times per year (d)	eats ice cream/frozen yogurt times per y	1	integer	integer	7858	numeric		1	0	0	0			1	4.91991	0.000301096	0	#NUM!	1		4	331 - 334	Eats ice cream or frozen yogurt - times per year - (D)	Question	Respondents with answer >0 to MDC_15	Note	4	308 - 311	Eats ice cream or frozen yogurt - times per year - (D)	Question	All respondents	Note	4	383 - 386	Eats ice cream or frozen yogurt - times per year - (D)	Question	All respondents	Note
mfcd11y	eats red meat - times per year - (d)	eats red meat - times per year - (d)	eats red meat - times per year - (d)	1	integer	integer	7664	numeric		1	0	0	0			1	2.95195	0.000180658	0	#NUM!	1		4	210 - 213	Eats red meat - times per year - (D)	Question	Respondents with answer >0 to MFC_11	Note	4	211 - 214	Eats red meat - times per year - (D)	Question	All respondents	Note	4	244 - 247	Eats red meat - times per year - (D)	Question	All respondents	Note
mfcd12y	eats liver - times per year - (d)	eats liver - times per year - (d)	eats liver - times per year - (d)	1	integer	integer	8596	numeric		1	0	0	0			1	5.90389	0.000361315	0	#NUM!	1		4	218 - 221	Eats liver - times per year - (D)	Question	Respondents with answer >0 to MFC_12	Note	4	219 - 222	Eats liver - times per year - (D)	Question	All respondents	Note	4	252 - 255	Eats liver - times per year - (D)	Question	All respondents	Note
mfcd14y	eats hot dogs - times per year - (d)	eats beef or pork hot dogs - times per year - (d)	eats beef or pork hot dogs - times per y	1	integer	integer	8036	numeric		1	0	0	0			1	2.95195	0.000180658	0	#NUM!	1		4	234 - 237	Eats beef or pork hot dogs - times per year - (D)	Question	Respondents with answer >0 to MFC_14	Note	4	235 - 238	Eats beef or pork hot dogs - times per year - (D)	Question	All respondents	Note	4	260 - 263	Eats beef or pork hot dogs - times per year - (D)	Question	All respondents	Note
mfcd15y	eats sausage/bacon- times per year - (d)	eats sausage or bacon- times per year - (d)	eats sausage or bacon- times per year -	1	integer	integer	8182	numeric		1	0	0	0			1	2.95195	0.000180658	0	#NUM!	1		4	242 - 245	Eats sausage or bacon- times per year - (D)	Question	Respondents with answer >0 to MFC_15	Note	4	243 - 246	Eats sausage or bacon- times per year - (D)	Question	All respondents	Note	4	268 - 271	Eats sausage or bacon- times per year - (D)	Question	All respondents	Note
mfcd20y	eats cooked dried beans- times/year -(d)	eats cooked dried beans - times per year - (d)	eats cooked dried beans - times per year	1	integer	integer	7410	numeric		1	0	0	0			1	4.91991	0.000301096	0	#NUM!	1		4	282 - 285	Eats cooked dried beans - times per year - (D)	Question	Respondents with answer >0 to MFC_20	Note	4	259 - 262	Eats cooked dried beans - times per year - (D)	Question	All respondents	Note	4	292 - 295	Eats cooked dried beans - times per year - (D)	Question	All respondents	Note
mfcd21y	eats nuts - times per year - (d)	eats peanuts/walnuts/seeds/nuts times per year (d)	eats peanuts/walnuts/seeds/nuts times/ye	1	integer	integer	7885	numeric		1	0	0	0			1	9.83982	0.000602192	0	#NUM!	1		4	290 - 293	Eats nuts - times per year - (D)	Question	Respondents with answer >0 to MFC_21	Note	4	267 - 270	Eats peanuts/walnuts/seeds/other nuts - times per year - (D)	Question	All respondents	Note	4	300 - 303	Eats nuts - times per year - (D)	Question	All respondents	Note
phc_11	pregnant	pregnant	pregnant		integer	factor	16606				0	0	0			1	17.7117	0.00108395	11892	0.716127			1	1563	Pregnant	Are you currently pregnant?	Universe	Note	1	1491	Pregnant	Are you currently pregnant?	Female respondents aged 14 to 55	Note	1	77	Pregnant	Are you currently pregnant?	Female respondents aged 14 to 59	Note
phc_12	number of weeks pregnant	number of weeks pregnant	number of weeks pregnant		integer	integer	16606			1	0	0	0			1	17.7117	0.00108395	16495	#NUM!	1		2	1564 - 1565	Number of weeks pregnant	In what week are you?	Universe	Note	2	1492 - 1493	Number of weeks pregnant	In what week are you?	Female respondents aged 14 to 55 who answered PHC_11 = 1	Note	2	78 - 79	Number of weeks pregnant	In what week are you?	Female respondents aged 14 to 59 who answered PHC_11 = 1	Note
phc_41	has acute condition	has acute condition	has acute condition		integer	factor	16606				0	0	0			1	0	0	#NUM!	#NUM!			1	1573	Has acute condition	Do you have an acute condition (e.g., sprained ankle, cold, flu, other infection) that may prevent you from	All respondents	Note	1	1502	Has acute condition	Do you have an acute condition (e.g., sprained ankle, cold, flu, other infection) that may prevent you from	All respondents	Note	1	98	Has acute condition	Do you have any other acute conditions, for example sprained wrist, flu or other infection? An acute	All respondents	Note
phc_51	has haemophilia	has hemophilia	has hemophilia		integer	factor	16606				0	0	0			1	0	0	#NUM!	#NUM!			1	1585	Has haemophilia	Do you have haemophilia?	All respondents	Note	1	1529	Has hemophilia	Do you have hemophilia?	All respondents	Note	1	124	Has a clotting condition	Do you have a clotting condition such as haemophilia or von Willebrand disease?	All respondents	Question has been modified for cycle 3.
phc_52	received chemotherapy - past four weeks	received chemotherapy - past four weeks	received chemotherapy - past four weeks		integer	factor	16606				0	0	0			1	0	0	#NUM!	#NUM!			1	1586	Received chemotherapy - past four weeks	Have you received chemotherapy in the past four weeks?	All respondents	Note	1	1530	Received chemotherapy - past four weeks	Have you received chemotherapy in the past four weeks?	All respondents	Note	1	125	Received chemotherapy - past four weeks	Have you received chemotherapy in the past four weeks?	All respondents	Note
plm_12	cough w/ phlegm- 3 months+ /2 years ago	cough with phlegm 3 mth or more yr before past yr	cough with phlegm 3 mth or more yr befor		integer	factor	16606				0	0	0			1	10.8238	0.000662411	15918	0.958569			1	777	Cough with phlegm - 3 months or more / year before past year	During the previous year, that is from [date two years ago] to [date one year ago] did you have a cough	Respondents who answered PLM_11 = 1	Note	1	754	Cough with phlegm - 3 months or more / year before past year	During the previous year, that is from [date two years ago] to [date one year ago] did you have a cough	Respondents who answered PLM_11 = 1	Note	1	184	Cough with phlegm - 3 months or more / year before past year	During the previous year, that is from [date two years ago] to [date one year ago], did you have a cough	Respondents who answered PLM_11 = 1	Note
prg_12	number of cigarettes/day	number of cigarettes/day	number of cigarettes/day		integer	integer	16606			1	0	0	0			1	93.4783	0.00572082	16050	#NUM!	1		2	996 - 997	Number of cigarettes/day	How many cigarettes per day did you smoke?	Birth or biological parent of respondent aged less than 12 who answered PRG_11 = 1	Note	2	973 - 974	Number of cigarettes/day	How many cigarettes per day did [you/she] smoke?	Respondents aged 11 and under whose biological mother smoked during her pregnancy with the child	This question was coded as "not stated" if a biological parent was not providing the information (PPI_02 = 2	2	1172 - 1173	Number of cigarettes/day	How many cigarettes per day did [you/she] smoke?	Respondents aged 11 and under whose biological mother smoked during her pregnancy with the child	This question was coded as "not stated" if a biological parent was not providing the information (PPID03 =
sac_11	hrs/typical week- computer-past 3 months	num of hrs/typ week on a computer past 3 months	num of hrs/typ week on a computer past 3		character	character	16606				0	0	0			1	0.983982	6.02192e-05	3187	0.191919			2	656 - 657	Number of hours/typical week - on a computer - past 3 months	In a typical week in the past 3 months, how much time did you usually spend on a computer, including	Respondents aged 12 and older	Note	4.1	654 - 657	Number of hours/typical week - on a computer - past 3 months	In a typical week in the past 3 months, how much time did you usually spend on a computer, including	Respondents aged 12 and older	Note	4.1	896 - 899	Number of hours/typical week - on a computer - past 3 months	In a typical week in the past 3 months, how much time did you usually spend on a computer, including	Respondents aged 12 and older	Note
sac_13	hrs/typ week-tv/dvd/videos-past 3 months	hr/typ week television/dvd/videos past 3 months	hr/typ week television/dvd/videos past 3		character	character	16606				0	0	0			1	1.96796	0.000120438	3188	0.191979			2	660 - 661	Hours/typ. Week - television/DVD/videos - past 3 months	(In a typical week in the past 3 months, how much time did you usually spend:) ... watching television,	Respondents aged 12 and older	Note	4.1	662 - 665	Hours/typical week - television/DVD/videos - past 3 months	(In a typical week in the past 3 months, how much time did you usually spend:) ... watching television,	Respondents aged 12 and older	Note	4.1	908 - 911	Hours/typical week - television/DVD/videos - past 3 months	(In a typical week in the past 3 months, how much time did you usually spend:) ... watching television,	Respondents aged 12 and older	Note
sac_14	hrs/typ. week - reading - past 3 months	num of hours/typical week-reading - past 3 months	num of hours/typical week-reading - past		character	character	16606				0	0	0			1	0.983982	6.02192e-05	3192	0.19222			2	662 - 663	Number of hours/typical week - reading - past 3 months	(In a typical week in the past 3 months, how much time did you usually spend:) ... reading, not counting at	Respondents aged 12 and older	Note	4.1	666 - 669	Number of hours/typical week - reading - past 3 months	(In a typical week in the past 3 months, how much time did you usually spend:) ... reading, not counting at	Respondents aged 12 and older	Note	4.1	912 - 915	Number of hours/typical week - reading - past 3 months	(In a typical week in the past 3 months, how much time did you usually spend:)...reading? Include time	Respondents aged 12 and older	Note
sacdtot	tot. hrs. -seden. activit. - 3 mo - (d)	tot. hrs. -seden. activit. - 3 mo - (d)	tot. hrs. -seden. activit. - 3 mo - (d)		integer	factor	16606				0	0	0			1	22.6316	0.00138504	2100	0.12646			2	664 - 665	Total number hours - sedentary activities - past 3 mo - (D)	Question	Universe	Note	2	675 - 676	Total number hours - sedentary activities - past 3 mo - (D)	Question	Respondents aged 12 and older	Note	2	916 - 917	Total hours - sedentary activities - past 3 mo - (D)	Question	Respondents aged 12 years and older	Note
sdq_29	picked on or bullied by other chldrn/yth	picked on or bullied by other children/youth	picked on or bullied by other children/y		integer	factor	16606				0	0	0			1	375.881	0.0230037	10976	0.660966			1	1046	Picked on or bullied by other children/youth	S/he is picked on or bullied by other children/youth.	Parent or guardian of child respondent aged 6 to 17	Note	1	1023	Picked on or bullied by other children/youth	S/he is picked on or bullied by other children/youth.	Respondents aged 6 to 17	Strengths and Difficulties Questionnaire, � Robert Goodman, 2005 (http://www.youthinmind.info/). "Not	1	1222	Picked on or bullied by other children/youth	[He is picked on or bullied by other children./He is picked on or bullied by other youth.]	Respondents aged 4 to 17 years	Strengths and Difficulties Questionnaire, � Robert Goodman, 2005 (http://www.youthinmind.info/). "Not
slp_11	number hours spent sleeping per 24 hours	number of hours spent sleeping per night	number of hours spent sleeping per night		double	numeric	16606			1	0	0	0			1	6.88787	0.000421534	0	#NUM!			4.1	92 - 95	Number hours usually spent sleeping in 24 hour period	How many hours do you usually spend sleeping in a 24 hour period, excluding time spent resting?	All respondents	Note	4.1	92 - 95	Hours spent sleeping in 24 hour period	How many hours do you usually spend sleeping in a 24 hour period, excluding time spent resting?	All respondents	Note	4.1	1031 - 1034	Hours spent sleeping in 24 hour period	How many hours do you usually spend sleeping in a 24 hour period, excluding time spent resting?	All respondents	Note
slp_12	frequency - trouble sleeping	frequency - trouble sleeping	frequency - trouble sleeping		integer	factor	16606				0	0	0			1	12.7918	0.00078285	#NUM!	#NUM!			1	96	Frequency - trouble sleeping	How often do you have trouble going to sleep or staying asleep?	All respondents	Note	1	96	Frequency - trouble sleeping	How often do you have trouble going to sleep or staying asleep?	All respondents	Note	1	1035	Frequency - trouble sleeping	How often do you have trouble going to sleep or staying asleep?	All respondents	Note
slp_13	duration - trouble sleeping	duration - trouble sleeping	duration - trouble sleeping		integer	factor	16606				0	0	0			1	14.7597	0.000903288	13748	0.827894			1	97	Duration - trouble sleeping	How long have you had this trouble?	Respondents who answered SLP_12 = (4, 5)	Note	1	97	Duration - trouble sleeping	How long have you had this trouble?	Respondents who answered SLP_12 = 4 or 5	Note	1	1036	Duration - trouble sleeping	How long have you had this trouble?	Respondents who answered SLP_12 = 4 or 5	Note
slp_14	frequency - sleep is refreshing	frequency - sleep refreshing	frequency - sleep refreshing		integer	factor	16606				0	0	0			1	15.7437	0.000963507	#NUM!	#NUM!			1	98	Frequency - sleep is refreshing	How often do you find your sleep refreshing?	All respondents	Note	1	98	Frequency - sleep refreshing	How often do you find your sleep refreshing?	Respondents aged 6 and older	Note	1	1037	Frequency - sleep refreshing	How often do you find your sleep refreshing?	Respondents aged 6 and older	Note
slp_15	duration - sleep not refreshing	duration - sleep refreshing	duration - sleep refreshing		integer	factor	16606				0	0	0			1	19.6796	0.00120438	14574	0.877635			1	99	Duration - sleep not refreshing	How long has your sleep not been refreshing?	Respondents who answered SLP_14 = (1, 2)	Note	1	99	Duration - sleep not refreshing	How long has your sleep not been refreshing?	Respondents aged 6 and older who answered SLP_14 = 1 or 2	Note	1	1038	Duration - sleep not refreshing	How long has your sleep not been refreshing?	Respondents aged 6 and older who answered SLP_14 = 1 or 2	Note
slp_16	frequency - difficulty staying awake	freq difficulty staying awake during waking hours	freq difficulty staying awake during wak		integer	factor	16606				0	0	0			1	10.8238	0.000662411	#NUM!	#NUM!			1	100	Frequency - difficulty staying awake during waking hours	How often do you find it difficult to stay awake during your normal waking hours when you want to?	All respondents	Note	1	100	Frequency - difficulty staying awake during waking hours	How often do you find it difficult to stay awake during your normal waking hours when you want to?	All respondents	Note	1	1039	Frequency - difficulty staying awake during waking hours	How often do you find it difficult to stay awake during your normal waking hours when you want to?	All respondents	Note
slp_17	duration - difficulty staying awake	duration diff staying awake during waking hours	duration diff staying awake during wakin		integer	factor	16606				0	0	0			1	11.8078	0.00072263	15944	0.960135			1	101	Duration - difficulty staying awake	How long have you had difficulty staying awake when you want to?	Respondents who answered SLP_16 = (4, 5)	Note	1	101	Duration - difficulty staying awake	How long have you had difficulty staying awake when you want to?	Respondents who answered SLP_16 = 4 or 5	Note	1	1040	Duration - difficulty staying awake	How long have you had difficulty staying awake when you want to?	Respondents who answered SLP_16 = 4 or 5	Note
slt_11	salt added to food	salt added to food	salt added to food		integer	factor	16606				0	0	0			1	0.983982	6.02192e-05	#NUM!	#NUM!			1	519	Salt added to food	How often do you usually add salt to your food, excluding during cooking?	All respondents	Note	1	498	Salt added to food	How often do you usually add salt to your food, excluding during cooking?	All respondents	Note	1	653	Salt added to food	How often do you usually add salt to your food, excluding during cooking?	All respondents	Note
slt_12	type of salt usually used	type of salt usually used	type of salt usually used		integer	factor	16606				0	0	0			1	9.83982	0.000602192	6702	0.403589			1	520	Type of salt usually used	What type of salt is usually used?	Respondents who answered SLT_11 = (1,2,3,4)	Note	1	499	Type of salt usually used	What type of salt is usually used?	Respondents with SLT_11 = 1, 2, 3 or 4	Note	1	654	Type of salt usually used	What type of salt is usually used?	Respondents with SLT_11 = 1, 2, 3 or 4	Note
slt_13	table salt added cooking or prep. foods	ordinary tbl slt added cooking or prep of foods	ordinary tbl slt added cooking or prep o		integer	factor	16606				0	0	0			1	94.4622	0.00578104	11	0.000662411			1	521	Ordinary table salt added cooking or preparation of foods	How often is ordinary table salt added during the cooking or preparation of foods in this household?	One respondent per household	Note	1	500	Ordinary table salt added cooking or preparation of foods	How often is ordinary table salt added during the cooking or preparation of foods in this household?	All respondents	In households with two selected respondents this question was asked only to the respondent aged <12 and	1	655	Often ordinary table salt added cooking/preparation of foods	How often is ordinary table salt added during the cooking or preparation of foods in this household?	All respondents	In households with two selected respondents this question was asked only for the respondent aged <12
smk_12	type of smoker	type of smoker	type of smoker		integer	factor	16606				0	0	0			1	5.90389	0.000361315	3181	0.191557			1	855	Type of smoker	At the present time, do you smoke cigarettes daily, occasionally or not at all?	Respondents aged 12 and older	Note	1	833	Type of smoker	At the present time, do you smoke cigarettes daily, occasionally or not at all?	Respondents aged 12 and older	Note	1	1042	Type of smoker	At the present time, do you smoke cigarettes daily, occasionally or not at all?	Respondents aged 12 and older	Note
smk_24	# cigs/d smkd @ age at least 1 cig/mth	cig/day smkd at age startd smk at least 1 cig/mth	cig/day smkd at age startd smk atleast 1		integer	integer	16606		1		0	0	0			1	172.197	0.0105384	10970	#NUM!			2	862 - 863	# Cig/day smoked at age started smoking at least 1 cig/mth.	When you were [age started smoking 1 cigarette/month] years old, (on the days you smoked) how many	Respondents aged 12 and older who answered SMK_22 > 0	Note	2	840 - 841	Nm cig/day smked at age started smoking at least 1 cig/month	(When you were [SMK_22] years old,) [How many cigarettes did you usually smoke each day / On the days	Respondents aged 12 and older with (SMK_11 <>2 or SMK_12 <>3) and SMK_22 <>0	Note	2	1050 - 1051	Nm cig/day smked at age started smoking at least 1 cig/month	(When you were [SMK_22] years old,) [How many cigarettes did you usually smoke each day / on the days	Respondents aged 12 and older with (SMK_11 <> 2 or (SMK_11 = 2 and SMK_12 <> 3)) or (SMK_12 = 1	Note
smk_31	# of cigs smoked per day (daily smoker)	number of cigarettes smoked per day (daily smoker)	number of cigarettes smoked/day (daily s		integer	integer	16606			1	0	0	0			1	11.8078	0.00072263	14746	#NUM!	1		2	864 - 865	Number of cigarettes smoked per day (daily smoker)	How many cigarettes do you smoke each day now?	Respondents aged 12 and older who answered SMK_12 = 1 and SMK_22 > 0	Note	2	842 - 843	Number of cigarettes smoked per day (daily smoker)	How many cigarettes do you smoke each day now?	Respondents aged 12 and older with ((SMK_12 = 1) or ((SMK_11 = 7, 8 or 9) and (SMK_12 = 7, 8 or 9))	Note	2	1052 - 1053	Number of cigarettes smoked per day (daily smoker)	How many cigarettes do you smoke each day now?	Respondents aged 12 and older with SMK_12 <> 2 or 3	Note
smk_41	# of cigs smoked per day (occ. smoker)	number of cigs smoked per day (occasional smoker)	number of cigs smoked per day (occasiona		integer	integer	16606			1	0	0	0			1	13.7757	0.000843069	16123	#NUM!	1		2	866 - 867	Number of cigarettes smoked per day (occasional smoker)	On the days that you smoke, how many cigarettes do you usually smoke?	Respondents aged 12 and older who answered SMK_12 = 1 and SMK_22 > 0	Note	2	844 - 845	Number of cigarettes smoked per day (occasional smoker)	On the days that you smoke, how many cigarettes do you usually smoke?	Respondents aged 12 and older with ((SMK_12 = 1) or ((SMK_11 = 7, 8 or 9) and (SMK_12 = 7, 8 or 9))	Note	2	1054 - 1055	Number of cigarettes smoked per day (occasional smoker)	On the days that you smoke, how many cigarettes do you usually smoke?	Respondents aged 12 and older with (SMK_12 <> 1 and SMK_21A <> 2)	Note
smk_51	ever smoked cigarettes daily	ever smoked cigarettes daily	ever smoked cigarettes daily		integer	factor	16606				0	0	0			1	28.5355	0.00174636	13416	0.807901			1	870	Ever smoked cigarettes daily	Have you ever smoked cigarettes daily?	Respondents aged 12 and older who answered SMK_12 = (2, 3) and SMK_22 > 0	Note	1	848	Ever smoked cigarettes daily	Have you ever smoked cigarettes daily?	Respondents aged 12 and older with (SMK_11 <>2 or SMK_12 <>3) and SMK_12 <>1 and SMK_22 <>0	Note	1	1058	Ever smoked cigarettes daily	Have you ever smoked cigarettes daily?	Respondents aged 12 and older with (SMK_12 = 2, 3, RF and SMK_23 < 31) or SMK_21A = DK or	Note
smk_52	age started smoking daily	age started smoking daily	age started smoking daily		integer	integer	16606		1		0	0	0	1		1	46.2471	0.0028303	13397	#NUM!			2	871 - 872	Age started smoking daily	At what age did you begin to smoke (cigarettes) daily?	Respondents aged 12 and older who answered SMK_51 = 1	Note	2	849 - 850	Age started smoking daily	At what age did you begin to smoke (cigarettes) daily?	Respondents aged 12 and older with (SMK_11 <>2 or SMK_12 <>3) and SMK_22 <>0 and (SMK_12 <>1	Note	2	1059 - 1060	Age started smoking daily	At what age did you begin to smoke cigarettes daily?	Respondents aged 12 and older with (SMK_23 < 31 or SMK_31 < 31 or SMK_12 = 1 or SMK_51 = 1) or	Respondents who smoked daily when they first started smoking at least 1 cigarette a month were not
smk_60	smk cigar/pipe; usd snuff or chw tob-p m	cigars/pipe or usd snuff/chewing tobacco past mnth	cigars/pipe or usd snuff/chewing tobacco		integer	factor	16606				0	0	0			1	6.88787	0.000421534	3181	0.191557			1	877	Smoked cigars/pipe or used snuff or chewing tob - past month	In the past month have you smoked cigars or a pipe or used snuff or chewing tobacco?	Respondents aged 12 and older	Note	1	855	Smoked cigars/pipe or used snuff/chewing tobacco - past mnth	In the past month have you smoked cigars or a pipe or used snuff or chewing tobacco?	Respondents aged 12 and older	Note	1	1065	Smoked cigars/pipe or used snuff/chewing tobacco - past mnth	In the past month, have you smoked cigars, cigarillos or a pipe or used snuff or chewing tobacco?	Respondents aged 12 and older	Note
smkdsty	type of smoker - (d)	type of smoker - (d)	type of smoker - (d)		integer	factor	16606				0	0	0			1	33.4554	0.00204745	3181	0.191557			2	885 - 886	Type of smoker - (D)	Question	Respondents aged 12 and older	Note	2	856 - 857	Type of smoker - (D)	Question	Respondents aged 12 and older	Note	2	1066 - 1067	Type of smoker - (D)	Question	Respondents aged 12 and older	Note
smkdyfs	number of years smoked - (d)	number of years smoked - (d)	number of years smoked - (d)		integer	integer	16606			1	0	0	0			1	43.2952	0.00264964	13335	#NUM!	1		3	890 - 892	Number of years smoked (former daily smokers) - (D)	Question	Respondents aged 12 and older + former smoker	Note	3	861 - 863	Number of years smoked daily (former daily smokers) - (D)	Question	Respondents aged 12 and older with SMK_11 not =2 and SMK_12 <>1 and SMK_22 <>0 and SMK_51 <>2	Former daily smoker only	3	1071 - 1073	Number of years smoked daily (former daily smokers) - (D)	Question	Respondents aged 12 or older who are former daily smokers (SMKDSTY = 2, 4)	Former daily smoker only
spm_116	effort #1 fev6/fvc	effort #1 fev6/fvc (%)	effort #1 fev6/fvc (%)		double	numeric	16606				0	0	0			1	4347.23	0.266048	#NUM!	#NUM!	1		5.3	2454 - 2458	Effort #1 FEV6/FVC	Question	Respondents with SPM_NUME > 0	Note	5.3	2995 - 2999	Effort #1 FEV6/FVC (%)	Question	Respondents with SPCDELG = 1	Note	5.3	1492 - 1496	Effort #1 FEV6/FVC (%)	Question	Respondents with SPCDELG = 1	Note
spm_13	effort #1 fev1/fev6	effort #1 fev1/fev6 (%)	effort #1 fev1/fev6 (%)		double	numeric	16606				0	0	0			1	4339.36	0.265567	#NUM!	#NUM!			5.3	2436 - 2440	Effort #1 FEV1/FEV6	Question	Respondents with SPM_NUME > 0	Note	5.3	2977 - 2981	Effort #1 FEV1/FEV6 (%)	Question	Respondents with SPCDELG = 1	Note	5.3	1474 - 1478	Effort #1 FEV1/FEV6 (%)	Question	Respondents with SPCDELG = 1	Note
spm_13f	effort #1 fev3 (l)	#1 fev3 (l) forced expiratory volume in 3 seconds	#1 fev3 (l) forced expiratory volume in		double	numeric	16606				0	0	0			1	1224.07	0.0749127	#NUM!	#NUM!			4.2	2441 - 2444	Effort #1 FEV3 (L) forced expiratory volume in three seconds	Question	Respondents with SPM_NUME > 0	Note	4.2	2982 - 2985	Effort #1 FEV3 (L) forced expiratory volume in 3 seconds	Question	Respondents with SPCDELG = 1	Note	4.2	1479 - 1482	Effort #1 FEV3 (L) forced expiratory volume in 3 seconds	Question	Respondents with SPCDELG = 1	Note
spm_16	effort #1 fev3/fvc	effort #1 fev3/fvc (%)	effort #1 fev3/fvc (%)		double	numeric	16606				0	0	0			1	1232.93	0.0754547	#NUM!	#NUM!			5.3	2445 - 2449	Effort #1 FEV3/FVC	Question	Respondents with SPM_NUME > 0	Note	5.3	2986 - 2990	Effort #1 FEV3/FVC (%)	Question	Respondents with SPCDELG = 1	Note	5.3	1483 - 1487	Effort #1 FEV3/FVC (%)	Question	Respondents with SPCDELG = 1	Note
spm_16f	effort #1 fev6 (l)	#1 fev6 (l) forced expiratory volume in 6 seconds	#1 fev6 (l) forced expiratory volume in		double	numeric	16606				0	0	0			1	4339.36	0.265567	#NUM!	#NUM!			4.2	2450 - 2453	Effort #1 FEV6 (L) forced expiratory volume in 6-seconds	Question	Respondents with SPM_NUME > 0	Note	4.2	2991 - 2994	Effort #1 FEV6 (L) forced expiratory volume in 6 seconds	Question	Respondents with SPCDELG = 1	Note	4.2	1488 - 1491	Effort #1 FEV6 (L) forced expiratory volume in 6 seconds	Question	Respondents with SPCDELG = 1	Note
spm_1acc	effort #1 acceptable curve	effort #1 effort acceptability	effort #1 effort acceptability		integer	factor	16606				0	0	0			1	118.078	0.0072263	222	0.0133687			1	2405	Effort #1 Acceptable curve	Question	Respondents with SPM_NUME > 0	This variable denotes a trial as acceptable (1) or not (2). Only acceptable trials are used to determine the	1	2946	Effort #1 effort acceptability	Question	Respondents with SPCDELG = 1	This variable denotes an effort as acceptable (1) or not (2). Only acceptable efforts are used to determine	1	1443	Effort #1 effort acceptability	Question	Respondents with SPCDELG = 1	This variable denotes an effort as acceptable (1) or not (2). Only acceptable efforts are used to determine
spm_1bv	effort #1 backextrapolated volume (l)	effort #1 backextrapolated volume (l)	effort #1 backextrapolated volume (l)		double	numeric	16606				0	0	0			1	336.522	0.020595	#NUM!	#NUM!	1		4.2	2500 - 2503	Effort #1 Backextrapolated Volume (L)	Question	Respondents with SPM_NUME > 0	Note	4.2	3041 - 3044	Effort #1 Backextrapolated Volume (L)	Question	Respondents with SPCDELG = 1	Note	4.2	1538 - 1541	Effort #1 Backextrapolated Volume (L)	Question	Respondents with SPCDELG = 1	Note
spm_1bvf	e#1 backextrap. vol. (fraction of fvc)	#1 backextrapolated volume (fraction of fvc)	#1 backextrapolated volume (fraction of		double	numeric	16606				0	0	0			1	337.506	0.0206552	#NUM!	#NUM!	1		4.2	2504 - 2507	Effort #1 Backextrapolated Volume (Fraction of FVC)	Question	Respondents with SPM_NUME > 0	Note	4.2	3045 - 3048	Effort #1 Backextrapolated Volume (Fraction of FVC)	Question	Respondents with SPCDELG = 1	Note	4.2	1542 - 1545	Effort #1 Backextrapolated Volume (Fraction of FVC)	Question	Respondents with SPCDELG = 1	Note
spm_1et	effort #1 expiratory time (s)	effort #1 expiratory time (seconds)	effort #1 expiratory time (seconds)		double	numeric	16606				0	0	0			1	338.49	0.0207154	#NUM!	#NUM!			5.2	2495 - 2499	Effort #1 Expiratory Time (s)	Question	Respondents with SPM_NUME > 0	Note	5.2	3036 - 3040	Effort #1 Expiratory Time (seconds)	Question	Respondents with SPCDELG = 1	Note	5.2	1533 - 1537	Effort #1 Expiratory Time (seconds)	Question	Respondents with SPCDELG = 1	SPIRO
spm_205f	effort #2 fev0.5/fvc	effort #2 fev0.5/fvc (%)	effort #2 fev0.5/fvc (%)		double	numeric	16606				0	0	0			1	374.897	0.0229435	#NUM!	#NUM!	1		5.3	2517 - 2521	Effort #2 FEV0.5/FVC	Question	Respondents with SPM_NUME > 1	Note	5.3	3058 - 3062	Effort #2 FEV0.5/FVC (%)	Question	Respondents with 1 < SPM_NUME < 96	Note	5.3	1555 - 1559	Effort #2 FEV0.5/FVC (%)	Question	Respondents with 1 < SPM_NUME < 96	Note
spm_216	effort #2 fev6/fvc	effort #2 fev6/fvc (%)	effort #2 fev6/fvc (%)		double	numeric	16606				0	0	0			1	4825.45	0.295315	#NUM!	#NUM!	1		5.3	2557 - 2561	Effort #2 FEV6/FVC	Question	Respondents with SPM_NUME > 1	Note	5.3	3098 - 3102	Effort #2 FEV6/FVC (%)	Question	Respondents with 1 < SPM_NUME < 96	Note	5.3	1595 - 1599	Effort #2 FEV6/FVC (%)	Question	Respondents with 1 < SPM_NUME < 96	Note
spm_23	effort #2 fev1/fev6	effort #2 fev1/fev6 (%)	effort #2 fev1/fev6 (%)		double	numeric	16606				0	0	0			1	4823.48	0.295195	#NUM!	#NUM!			5.3	2539 - 2543	Effort #2 FEV1/FEV6	Question	Respondents with SPM_NUME > 1	Note	5.3	3080 - 3084	Effort #2 FEV1/FEV6 (%)	Question	Respondents with 1 < SPM_NUME < 96	Note	5.3	1577 - 1581	Effort #2 FEV1/FEV6 (%)	Question	Respondents with 1 < SPM_NUME < 96	Note
spm_23f	effort #2 fev3 (l)	#2 fev3 (l) forced expiratory volume in 3 seconds	#2 fev3 (l) forced expiratory volume in		double	numeric	16606				0	0	0			1	1440.55	0.0881609	#NUM!	#NUM!			4.2	2544 - 2547	Effort #2 FEV3 (L) forced expiratory volume in three seconds	Question	Respondents with SPM_NUME > 1	Note	4.2	3085 - 3088	Effort #2 FEV3 (L) forced expiratory volume in 3 seconds	Question	Respondents with 1 < SPM_NUME < 96	Note	4.2	1582 - 1585	Effort #2 FEV3 (L) forced expiratory volume in 3 seconds	Question	Respondents with 1 < SPM_NUME < 96	Note
spm_26	effort #2 fev3/fvc	effort #2 fev3/fvc (%)	effort #2 fev3/fvc (%)		double	numeric	16606				0	0	0			1	1444.49	0.0884018	#NUM!	#NUM!	1		5.3	2548 - 2552	Effort #2 FEV3/FVC	Question	Respondents with SPM_NUME > 1	Note	5.3	3089 - 3093	Effort #2 FEV3/FVC (%)	Question	Respondents with 1 < SPM_NUME < 96	Note	5.3	1586 - 1590	Effort #2 FEV3/FVC (%)	Question	Respondents with 1 < SPM_NUME < 96	Note
spm_26f	effort #2 fev6 (l)	#2 fev6 (l) forced expiratory volume in 6 seconds	#2 fev6 (l) forced expiratory volume in		double	numeric	16606				0	0	0			1	4823.48	0.295195	#NUM!	#NUM!			4.2	2553 - 2556	Effort #2 FEV6 (L) forced expiratory volume in 6-seconds	Question	Respondents with SPM_NUME > 1	Note	4.2	3094 - 3097	Effort #2 FEV6 (L) forced expiratory volume in 6 seconds	Question	Respondents with 1 < SPM_NUME < 96	Note	4.2	1591 - 1594	Effort #2 FEV6 (L) forced expiratory volume in 6 seconds	Question	Respondents with 1 < SPM_NUME < 96	Note
spm_2acc	effort #2 acceptable curve	effort #2 effort acceptability	effort #2 effort acceptability		integer	factor	16606				0	0	0			1	113.158	0.00692521	259	0.0155968			1	2508	Effort #2 Acceptable curve	Question	Respondents with SPM_NUME > 1	This variable denotes a trial as acceptable (1) or not (2). Only acceptable trials are used to determine the	1	3049	Effort #2 effort acceptability	Question	Respondents with 1 < SPM_NUME < 96	This variable denotes an effort as acceptable (1) or not (2). Only acceptable efforts are used to determine	1	1546	Effort #2 effort acceptability	Question	Respondents with 1 < SPM_NUME < 96	This variable denotes an effort as acceptable (1) or not (2). Only acceptable efforts are used to determine
spm_2bv	effort #2 backextrapolated volume (l)	effort #2 backextrapolated volume (l)	effort #2 backextrapolated volume (l)		double	numeric	16606				0	0	0			1	368.009	0.022522	#NUM!	#NUM!	1		4.2	2603 - 2606	Effort #2 Backextrapolated Volume (L)	Question	Respondents with SPM_NUME > 1	Note	4.2	3144 - 3147	Effort #2 Backextrapolated Volume (L)	Question	Respondents with 1 < SPM_NUME < 96	Note	4.2	1641 - 1644	Effort #2 Backextrapolated Volume (L)	Question	Respondents with 1 < SPM_NUME < 96	Note
spm_2bvf	effort #2 backext vol. (fraction of fvc)	#2 backextrapolated volume (fraction of fvc)	#2 backextrapolated volume (fraction of		double	numeric	16606				0	0	0			1	368.009	0.022522	#NUM!	#NUM!	1		4.2	2607 - 2610	Effort #2 Backextrapolated Volume (Fraction of FVC)	Question	Respondents with SPM_NUME > 1	Note	4.2	3148 - 3151	Effort #2 Backextrapolated Volume (Fraction of FVC)	Question	Respondents with 1 < SPM_NUME < 96	Note	4.2	1645 - 1648	Effort #2 Backextrapolated Volume (Fraction of FVC)	Question	Respondents with 1 < SPM_NUME < 96	Note
spm_2et	effort #2 expiratory time (s)	effort #2 expiratory time (seconds)	effort #2 expiratory time (seconds)		double	numeric	16606				0	0	0			1	368.993	0.0225822	#NUM!	#NUM!			5.2	2598 - 2602	Effort #2 Expiratory Time (s)	Question	Respondents with SPM_NUME > 1	Note	5.2	3139 - 3143	Effort #2 Expiratory Time (seconds)	Question	Respondents with 1 < SPM_NUME < 96	Note	5.2	1636 - 1640	Effort #2 Expiratory Time (seconds)	Question	Respondents with 1 < SPM_NUME < 96	Note
spm_2f75	effort #1 fef75% (l/s)	#1 fef75% (l/s) forced exp. flow at 75% of the fvc	#1 fef75% (l/s) forced exp flow at 75% o		double	numeric	16606				0	0	0			1	366.041	0.0224015	#NUM!	#NUM!	1		4.2	2577 - 2580	Effort #1 FEF75% (L/s) forced expira. flow at 75% of the FVC	Question	Respondents with SPM_NUME > 1	Note	4.2	3118 - 3121	Effort #1 FEF75% (L/s) forced exp. flow at 75% of the FVC	Question	Respondents with 1 < SPM_NUME < 96	Note	4.2	1615 - 1618	Effort #1 FEF75% (L/s) forced exp. flow at 75% of the FVC	Question	Respondents with 1 < SPM_NUME < 96	Note
spm_2m1l	effort #2 fef212 (l/s)	#2 fef212 (l/s) forced exp. flow from 0.2 to 1.2 l	#2 fef212 (l/s) forced exp flow from 0.2		double	numeric	16606				0	0	0			1	441.808	0.0270384	#NUM!	#NUM!			5.2	2589 - 2593	Effort #2 FEF212 (L/s) forced expira. flow from 0.2 to 1.2 L	Question	Respondents with SPM_NUME > 1	Note	5.2	3130 - 3134	Effort #2 FEF212 (L/s) forced exp. flow from 0.2 to 1.2 L	Question	Respondents with 1 < SPM_NUME < 96	Note	5.2	1627 - 1631	Effort #2 FEF212 (L/s) forced exp. flow from 0.2 to 1.2 L	Question	Respondents with 1 < SPM_NUME < 96	Note
spm_2met	effort 2 met (s)	effort #2 met (sec) mid-expiratory time	effort #2 met (sec) mid-expiratory time		double	numeric	16606				0	0	0			1	366.041	0.0224015	#NUM!	#NUM!	1		4.2	2594 - 2597	Effort 2 MET (s)	Question	Respondents with SPM_NUME > 1	Note	4.2	3135 - 3138	Effort #2 MET (sec) mid-expiratory time	Question	Respondents with 1 < SPM_NUME < 96	The time (sec) required to exhale from 25 to 75% of forced vital capacity.	4.2	1632 - 1635	Effort #2 MET (sec) mid-expiratory time	Question	Respondents with 1 < SPM_NUME < 96	The time (sec) required to exhale from 25 to 75% of forced vital capacity.
spm_b3	largest fev3 (l) from acceptable trials	largest fev3 (l) from acceptable efforts	largest fev3 (l) from acceptable efforts		double	numeric	16606				0	0	0			1	715.355	0.0437794	#NUM!	#NUM!			4.2	2324 - 2327	Largest FEV3 (L) from acceptable trials	Question	Respondents with SPM_NUME > 0	Note	4.2	2865 - 2868	Largest FEV3 (L) from acceptable efforts	Question	Respondents with SPCDELG = 1	Note	4.2	1362 - 1365	Largest FEV3 (L) from acceptable efforts	Question	Respondents with SPCDELG = 1	Note
spm_b3f	best fev3/fvc from acceptable trials	best fev3/fvc (%) from acceptable efforts	best fev3/fvc (%) from acceptable effort		double	numeric	16606				0	0	0			1	715.355	0.0437794	#NUM!	#NUM!			5.3	2328 - 2332	Best FEV3/FVC from acceptable trials	Question	Respondents with SPM_NUME > 0	Note	5.3	2869 - 2873	Best FEV3/FVC (%) from acceptable efforts	Question	Respondents with SPCDELG = 1	Note	5.3	1366 - 1370	Best FEV3/FVC (%) from acceptable efforts	Question	Respondents with SPCDELG = 1	Note
spm_b6	largest fev6 (l) from acceptable trials	largest fev6 (l) from acceptable efforts	largest fev6 (l) from acceptable efforts		double	numeric	16606				0	0	0			1	2609.52	0.159701	#NUM!	#NUM!			4.2	2333 - 2336	Largest FEV6 (L) from acceptable trials	Question	Respondents with SPM_NUME > 0	Note	4.2	2874 - 2877	Largest FEV6 (L) from acceptable efforts	Question	Respondents with SPCDELG = 1	Note	4.2	1371 - 1374	Largest FEV6 (L) from acceptable efforts	Question	Respondents with SPCDELG = 1	Note
spm_b6f	best fev6/fvc from acceptable trials	best fev6/fvc (%) from acceptable efforts	best fev6/fvc (%) from acceptable effort		double	numeric	16606				0	0	0			1	2609.52	0.159701	#NUM!	#NUM!			5.3	2337 - 2341	Best FEV6/FVC from acceptable trials	Question	Respondents with SPM_NUME > 0	Note	5.3	2878 - 2882	Best FEV6/FVC (%) from acceptable efforts	Question	Respondents with SPCDELG = 1	Note	5.3	1375 - 1379	Best FEV6/FVC (%) from acceptable efforts	Question	Respondents with SPCDELG = 1	Note
spm_bet	largest expire time(s) acceptable trials	largest expiratory time (sec) from acceptable s	largest expiratory time (sec) from accep		double	numeric	16606				0	0	0			1	342.426	0.0209563	#NUM!	#NUM!	1		5.2	2398 - 2402	Largest Expiratory time (s) from acceptable trials	Question	Respondents with SPM_NUME > 0	Note	5.2	2939 - 2943	Largest expiratory time (sec) from acceptable efforts	Question	Respondents with SPCDELG = 1	Note	5.2	1436 - 1440	Largest expiratory time (sec) from acceptable efforts	Question	Respondents with SPCDELG = 1	Note
spm_bm25	fef25-75% (l/s) & larg sum of fvc + fev1	fef25-75% (l/sec) from the best acceptable effort	fef25-75% (l/sec) from the best acceptab		double	numeric	16606				0	0	0			1	373.913	0.0228833	#NUM!	#NUM!	1		4.2	2366 - 2369	FEF25-75% (L/s) from accept. trials & larg sum of FVC + FEV1	Question	Respondents with SPM_NUME > 0	Mean forced expiratory flow between 25% and 75% of the FVC (FEF25-75%) (L/s) from acceptable trials	4.2	2907 - 2910	FEF25-75% (L/sec) from the best acceptable effort	Question	Respondents with SPCDELG = 1	Mean forced expiratory flow between 25% and 75% of the FVC (FEF25-75%) (L/s) from the acceptable	4.2	1404 - 1407	FEF25-75% (L/sec) from the best acceptable effort	Question	Respondents with SPCDELG = 1	Mean forced expiratory flow between 25% and 75% of the FVC (FEF25-75%) (L/s) from the acceptable
spm_cv1	confidence interval predicted fev1 (l)	confidence interval for predicted fev1 (l)	confidence interval for predicted fev1 (		double	numeric	16606				0	0	0			1	1266.38	0.0775021	#NUM!	#NUM!			4.2	2278 - 2281	Confidence interval for predicted FEV1 (L)	Question	Respondents who answered SPR_11 = 2 and SPR_12 = 2	Note	4.2	2818 - 2821	Confidence interval for predicted FEV1 (L)	Question	Respondents with SPCDELG = 1	Note	4.2	1316 - 1319	Confidence interval for predicted FEV1 (L)	Question	Respondents with SPCDELG = 1	Note
spm_cv1f	confidence intrval predicted fev1/fvc(%)	confidence interval for predicted fev1/fvc (%)	confidence interval for predicted fev1/f		double	numeric	16606				0	0	0			1	1266.38	0.0775021	#NUM!	#NUM!			4.2	2282 - 2285	Confidence interval for predicted FEV1/FVC (%)	Question	Respondents who answered SPR_11 = 2 and SPR_12 = 2	Note	4.2	2822 - 2825	Confidence interval for predicted FEV1/FVC (%)	Question	Respondents with SPCDELG = 1	Note	4.2	1320 - 1323	Confidence interval for predicted FEV1/FVC (%)	Question	Respondents with SPCDELG = 1	Note
spm_pv1	respondent's predicted fev1 (l)	respondents predicted fev1 (l)	respondents predicted fev1 (l)		double	numeric	16606				0	0	0			1	391.625	0.0239672	#NUM!	#NUM!			4.2	2266 - 2269	Respondent's predicted FEV1 (L)	Question	Respondents who answered SPR_11 = 2 and SPR_12 = 2	Note	4.2	2806 - 2809	Respondent's predicted FEV1 (L)	Question	Respondents with SPCDELG = 1	Note	4.2	1304 - 1307	Respondent's predicted FEV1 (L)	Question	Respondents with SPCDELG = 1	Note
spm_pv1f	respondent's predicted fev1/fvc (%)	respondents predicted fev1/fvc (%)	respondents predicted fev1/fvc (%)		double	numeric	16606				0	0	0			1	391.625	0.0239672	#NUM!	#NUM!			4.2	2270 - 2273	Respondent's predicted FEV1/FVC (%)	Question	Respondents who answered SPR_11 = 2 and SPR_12 = 2	Note	4.2	2810 - 2813	Respondent's predicted FEV1/FVC (%)	Question	Respondents with SPCDELG = 1	Note	4.2	1308 - 1311	Respondent's predicted FEV1/FVC (%)	Question	Respondents with SPCDELG = 1	Note
spm_rep	repeatability fvc and fev1 within 150ml	test repeatability for fvc and fev1 within 150 ml	test repeatability for fvc and fev1 with		integer	factor	16606				0	0	0			1	299.13	0.0183066	222	0.0133687			1	2290	Test repeatability for FVC and FEV1 within 150 ml	Question	Respondents with SPM_NUME > 0	Note	1	2830	Test repeatability for FVC and FEV1 within 150 mL	Question	Universe	Note	1	1328	Repeatability for FVC and FEV1 in the 150mL limit	Question	Respondents with SPCDELG = 1	Note
spmdb1fp	percent of predicted fev1/fvc - (d)	percent of predicted fev1/fvc - (d)	percent of predicted fev1/fvc - (d)		double	numeric	16606				0	0	0			1	525.446	0.0321571	#NUM!	#NUM!			5.1	2389 - 2393	Percent of predicted FEV1/FVC - (D)	Question	Respondents with SPM_NUME > 0	Note	5.1	2930 - 2934	Percent of predicted FEV1/FVC - (D)	Question	Respondents with SPCDELG = 1	Note	5.1	1427 - 1431	Percent of predicted FEV1/FVC - (D)	Question	Respondents with SPCDELG = 1	Note
spmdb1p	percent of predicted fev1 - (d)	percent of predicted fev1 - (d)	percent of predicted fev1 - (d)		double	numeric	16606				0	0	0			1	525.446	0.0321571	#NUM!	#NUM!			5.1	2384 - 2388	Percent of predicted FEV1 - (D)	Question	Respondents with SPM_NUME > 0	Note	5.1	2925 - 2929	Percent of predicted FEV1 - (D)	Question	Respondents with SPCDELG = 1	Note	5.1	1422 - 1426	Percent of predicted FEV1 - (D)	Question	Respondents with SPCDELG = 1	Note
spmdbfvp	percent of predicted fvc - (d)	percent of predicted fvc - (d)	percent of predicted fvc - (d)		double	numeric	16606				0	0	0			1	525.446	0.0321571	#NUM!	#NUM!			5.1	2379 - 2383	Percent of predicted FVC - (D)	Question	Respondents with SPM_NUME > 0	Note	5.1	2920 - 2924	Percent of predicted FVC - (D)	Question	Respondents with SPCDELG = 1	Note	5.1	1417 - 1421	Percent of predicted FVC - (D)	Question	Respondents with SPCDELG = 1	Note
spq_12	wheezing or whistling - last 12 months	wheezing or whistling - last 12 months	wheezing or whistling - last 12 months		integer	factor	16606				0	0	0			1	0	0	15744	0.948091			1	1588	Wheezing or whistling - last 12 months	Has your child had wheezing or whistling in the chest in the last 12 months?	Parent or guardian of respondents aged 12 and under who answered SPQ_11 = 1	Note	1	1532	Wheezing or whistling - last 12 months	Has your child had wheezing or whistling in the chest in the last 12 months?	Parent or guardian of respondents 6 to 12 years of age who answered SPQ_11 = 1	Note	1	150	Wheezing or whistling - last 12 months	Has your child had wheezing or whistling in the chest in the last 12 months?	Parent or guardian of respondents aged 6 to 12 who answered SPQ_11 = 1	Note
spq_13	number of wheezing attacks last 12 mths	number of attacks of wheezing - last 12 months	number of attacks of wheezing - last 12		integer	factor	16606			1	0	0	0			1	0	0	0	0.983078			1	1589	Number of attacks of wheezing - last 12 months	How many attacks of wheezing has your child had in the last 12 months?	Parent or guardian of respondents aged 12 and under who answered SPQ_12 = 1	Note	1	1533	Number of attacks of wheezing - last 12 months	How many attacks of wheezing has your child had in the last 12 months?	Parent or guardian of respondents 6 to 12 years of age who answered SPQ_12 = 1	Note	1	151	Number of attacks of wheezing - last 12 months	How many attacks of wheezing has your child had in the last 12 months?	Parent or guardian of respondents aged 6 to 12 who answered SPQ_12 = 1	Note
spq_14	sleep disturbed by wheezing last 12 mths	sleep disturbed due to wheezing - last 12 months	sleep disturbed due to wheezing - last 1		integer	factor	16606				0	0	0			1	0	0	16325	0.983078			1	1590	Sleep disturbed due to wheezing - last 12 months	In the last 12 months, how often, on average, has your child�s sleep been disturbed due to wheezing?	Parent or guardian of respondents aged 12 and under who answered SPQ_12 = 1	Note	1	1534	Sleep disturbed due to wheezing - last 12 months	In the last 12 months, how often, on average, has your child�s sleep been disturbed due to wheezing?	Parent or guardian of respondents 6 to 12 years of age who answered SPQ_12 = 1	Note	1	152	Sleep disturbed due to wheezing - last 12 months	In the last 12 months, how often, on average, has your child�s sleep been disturbed due to wheezing?	Parent or guardian of respondents aged 6 to 12 who answered SPQ_12 = 1	Note
spq_21	cough regularly	cough regularly	cough regularly		integer	factor	16606				0	0	0			1	0.983982	6.02192e-05	3582	0.215705			1	1594	Cough regularly	Do you cough regularly?	Respondents aged 13 and older	Note	1	1538	Cough regularly	Do you cough regularly?	Respondents aged 13 and older	Note	1	156	Cough regularly	Do you cough regularly?	Respondents aged 13 and older	Note
spq_22	cough up phlegm regularly	cough up phlegm regularly	cough up phlegm regularly		integer	factor	16606				0	0	0			1	0	0	3582	0.215705			1	1595	Cough up phlegm regularly	Do you cough up phlegm regularly?	Respondents aged 13 and older	Note	1	1539	Cough up phlegm regularly	Do you cough up phlegm regularly?	Respondents aged 13 and older	Note	1	157	Cough up phlegm regularly	Do you cough up phlegm regularly?	Respondents aged 13 and older	Note
spq_23	simple chores make short of breath	simple chores make short of breath	simple chores make short of breath		integer	factor	16606				0	0	0			1	0	0	3582	0.215705			1	1596	Simple chores make short of breath	Do even simple chores make you short of breath?	Respondents aged 13 and older	Note	1	1540	Simple chores make short of breath	Do even simple chores make you short of breath?	Respondents aged 13 and older	Note	1	158	Simple chores make short of breath	Do even simple chores make you short of breath?	Respondents aged 13 and older	Note
spq_24	wheeze from exertion or at night	wheeze from exertion or at night	wheeze from exertion or at night		integer	factor	16606				0	0	0			1	0.983982	6.02192e-05	3582	0.215705			1	1597	Wheeze from exertion or at night	Do you wheeze when you exert yourself, or at night?	Respondents aged 13 and older	Note	1	1541	Wheeze from exertion or at night	Do you wheeze when you exert yourself, or at night?	Respondents aged 13 and older	Note	1	159	Wheeze from exertion or at night	Do you wheeze when you exert yourself, or at night?	Respondents aged 13 and older	Note
spq_25	frequent persistent colds	frequent persistent colds	frequent persistent colds		integer	factor	16606				0	0	0			1	0	0	3582	0.215705			1	1598	Frequent persistent colds	Do you get frequent colds that persist longer than those of other people you know?	Respondents aged 13 and older	Note	1	1542	Frequent persistent colds	Do you get frequent colds that persist longer than those of other people you know?	Respondents aged 13 and older	Note	1	160	Frequent persistent colds	Do you get frequent colds that persist longer than those of other people you know?	Respondents aged 13 and older	Note
spr_11	heart attack - past 3 months	heart attack - past 3 months	heart attack - past 3 months		integer	factor	16606				0	0	0			1	8.85584	0.000541973	72	0.00433578			1	2259	Heart attack - past 3 months	Have you had a heart attack within the past 3 months?	Respondents with SPCDELG = 1	Note	1	1543	Heart attack - past 3 months	Have you had a heart attack within the past 3 months?	Respondents aged 6 to 79 excluding pregnant females (> 27 weeks) and respondents for whom PHC_42F	Note	1	161	Heart attack - past 3 months	Have you had a heart attack within the past 3 months?	Respondents aged 6 to 79 excluding pregnant females (> 27 weeks) and respondents for whom PHC_42F	Note
spr_12	major chest/abdomen surgery past 3 mths	major chest or abdomen surgery - past 3 months	major chest or abdomen surgery - past 3		integer	factor	16606				0	0	0			1	8.85584	0.000541973	83	0.00499819			1	2260	Major chest or abdomen surgery - past 3 months	Have you had major surgery on your chest or abdomen in the past 3 months?	Respondents with SPCDELG = 1	Note	1	1544	Major chest or abdomen surgery - past 3 months	Have you had major surgery on your chest or abdomen in the past 3 months?	Respondents aged 6 to 79 excluding pregnant females (> 27 weeks), respondents for whom PHC_42F = 1	Note	1	162	Major chest or abdomen surgery - past 3 months	Have you had major surgery on your chest or abdomen in the past 3 months?	Respondents aged 6 to 79 excluding pregnant females (> 27 weeks), respondents for whom PHC_42F = 1	Note
sxb_13	number of different partners	number of different partners - past 12 months	number of different partners - past 12 m		integer	factor	16606			1	0	0	0			1	164.325	0.0100566	7976	0.480308			1	933	Number of different partners	With how many different partners?	Non proxy respondents aged 14 and older who answered SXB_12 = 1	Note	1	910	Number of different partners - past 12 months	With how many different partners?	Respondents aged 14 and older who answered SXB_12 = 1	This question was not asked in proxy interviews. Proxy interviews for respondents aged 14 and older were	1	1121	Number of different partners - past 12 months	With how many different partners?	Respondents aged 14 and older who answered SXB_12 = 1	This question was not asked in proxy interviews. Proxy interviews for respondents aged 14 and older were
sxb_21	ever diagnosed with a std	ever diagnosed with a sexually transmitted disease	ever diagnosed with sexually transmitted		integer	factor	16606				0	0	0			1	162.357	0.00993617	5600	0.337228			1	934	Ever diagnosed with a sexually transmitted disease	Have you ever been diagnosed with a sexually transmitted disease?	Non proxy respondents aged 14 and older who answered SXB_12 = (1,2)	Note	1	911	Ever diagnosed with a sexually transmitted disease	Have you ever been diagnosed with a sexually transmitted disease?	Respondents aged 14 and older who answered SXB_12 = 1 or 2	This question was not asked in proxy interviews. Proxy interviews for respondents aged 14 and older were	1	1122	Ever diagnosed with a sexually transmitted disease/infection	Have you ever been diagnosed with a sexually transmitted disease or infection?	Respondents aged 14 and older who answered SXB_12 = 1 or 2	This question was not asked in proxy interviews. Proxy interviews for respondents aged 14 and older were
sxb_22c	std - chlamydia	sexually transmitted disease - chlamydia	sexually transmitted disease - chlamydia		integer	factor	16606				0	0	0			1	212.54	0.0130073	15494	0.933036			1	937	Sexually transmitted disease - Chlamydia	Which sexually transmitted disease(s) have you been diagnosed with? - Chlamydia	Non proxy respondents aged 14 and older who answered SXB_21 = 1	Note	1	914	Sexually transmitted disease - Chlamydia	Which sexually transmitted disease(s) have you been diagnosed with? - Chlamydia	Respondents aged 14 and older who answered SXB_21 = 1	This question was not asked in proxy interviews. Proxy interviews for respondents aged 14 and older were	1	1125	Sexually transmitted disease/infection - Chlamydia	Which sexually transmitted disease(s) or infection(s) have you been diagnosed with? - Chlamydia	Respondents aged 14 and older who answered SXB_21 = 1	This question was not asked in proxy interviews. Proxy interviews for respondents aged 14 and older were
sxb_23	use of condom / last time had sex inter.	use of condom / last time had sexual intercourse	use of condom / last time had sexual int		integer	factor	16606				0	0	0			1	168.261	0.0102975	13683	0.823979			1	945	Use of condom / last time had sexual intercourse	Did you or your partner use a condom the last time you had sexual intercourse?	Non proxy respondents aged 14 and older who answered SXB_12 = 1, excluding married or common-law	Note	1	922	Use of condom / last time had sexual intercourse	Did you or your partner us a condom the last time you had sexual intercourse?	Respondents aged 14 and older who answered SXB_12 = 1, excluding married or common-law	This question was not asked in proxy interviews. Proxy interviews for respondents aged 14 and older were	1	1133	Use of condom / last time had sexual intercourse	Did you or your partner use a condom the last time you had sexual intercourse?	Respondents aged 14 and older who answered SXB_12 = 1, excluding married or common-law	This question was not asked in proxy interviews. Proxy interviews for respondents aged 14 and older were
afcdelg	eligibility - mcaft component	eligibility - mcaft component - (d)		0			16606	numeric								0	#NUM!	#NUM!	#NUM!	#NUM!			2	3231 - 3232	Eligibility - mCAFT component	Question	All respondents	Note	2	3770 - 3771	Eligibility - mCAFT component - (D)	Question	All respondents	The age of eligibility for this component is 8 to 69 years.	5	15 - 18
aft_11	heart rate - end of stage 1	heart rate - end of stage 1		0			52	numeric								0	#NUM!	#NUM!	#NUM!	#NUM!			3	3237 - 3239	Heart rate - end of stage 1	INSTRUCTION: Record the heart rate at the end of stage 1	Respondents with AFTD01 = 1	Note	3	3776 - 3778	Heart rate - end of stage 1	Instruction: Record the heart rate at the end of stage 1	Respondents with AFTD01 = 1	Note
aft_12	heart rate - end of stage 2	heart rate - end of stage 2		0			49	numeric								0	#NUM!	#NUM!	#NUM!	#NUM!			3	3240 - 3242	Heart rate - end of stage 2	INSTRUCTION: Record the heart rate at the end of stage 2.	Respondents with AFTD01 = 2 or AFT_11 < AFTD02	Note	3	3779 - 3781	Heart rate - end of stage 2	Instruction: Record the heart rate at the end of stage 2.	Respondents with AFTD01 = 2 or AFT_11 < AFTD02	Note
aft_13	heart rate - end of stage 3	heart rate - end of stage 3		0			49	numeric								0	#NUM!	#NUM!	#NUM!	#NUM!			3	3243 - 3245	Heart rate - end of stage 3	INSTRUCTION: Record the heart rate at the end of stage 3.	Respondents with AFTD01 = 3 or AFT_12 < AFTD02	Note	3	3782 - 3784	Heart rate - end of stage 3	Instruction: Record the heart rate at the end of stage 3.	Respondents with AFTD01 = 3 or AFT_12 < AFTD02	Note
aft_14	heart rate - end of stage 4	heart rate - end of stage 4		0			20	numeric								0	#NUM!	#NUM!	#NUM!	#NUM!			3	3246 - 3248	Heart rate - end of stage 4	INSTRUCTION: Record the heart rate at the end of stage 4.	Respondents with AFTD01 = 4 or AFT_13 < AFTD02	Note	3	3785 - 3787	Heart rate - end of stage 4	Instruction: Record the heart rate at the end of stage 4.	Respondents with AFTD01 = 4 or AFT_13 < AFTD02	Note
aft_15	heart rate - end of stage 5	heart rate - end of stage 5		0			9	numeric								0	#NUM!	#NUM!	#NUM!	#NUM!			3	3249 - 3251	Heart rate - end of stage 5	INSTRUCTION: Record the heart rate at the end of stage 5.	Respondents with AFTD01 = 5 or AFT_14 < AFTD02	Note	3	3788 - 3790	Heart rate - end of stage 5	Instruction: Record the heart rate at the end of stage 5.	Respondents with AFTD01 = 5 Or AFT_14 < AFTD02	Note
aft_16	heart rate - end of stage 6	heart rate - end of stage 6		1			18	numeric								0	#NUM!	#NUM!	#NUM!	#NUM!			3	3252 - 3254	Heart rate - end of stage 6	INSTRUCTION: Record the heart rate at the end of stage 6.	Respondents with AFT_15 < AFTD02	Note	3	3791 - 3793	Heart rate - end of stage 6	Instruction: Record the heart rate at the end of stage 6.	Respondents with AFT_15 < AFTD02	Note
aft_17	heart rate - end of stage 7	heart rate - end of stage 7		0			83	numeric								0	#NUM!	#NUM!	#NUM!	#NUM!			3	3255 - 3257	Heart rate - end of stage 7	INSTRUCTION: Record the heart rate at the end of stage 7.	Respondents with AFT_16 < AFTD02	Note	3	3794 - 3796	Heart rate - end of stage 7	Instruction: Record the heart rate at the end of stage 7.	Respondents with AFT_16 < AFTD02	Note
aft_18	heart rate - end of stage 8	heart rate - end of stage 8		0			14	numeric								0	#NUM!	#NUM!	#NUM!	#NUM!			3	3258 - 3260	Heart rate - end of stage 8	INSTRUCTION: Record the heart rate at the end of stage 8.	Respondents with AFT_17 < AFTD02	Note	3	3797 - 3799	Heart rate - end of stage 8	Instruction: Record the heart rate at the end of stage 8.	Respondents with AFT_17 < AFTD02	Note
aft_22	method of capture	method of capture - post-exercise blood pressure		0			33	numeric								0	#NUM!	#NUM!	#NUM!	#NUM!			1	3266	Method of capture	INSTRUCTION: Record how the data will be captured.	Respondents with AFCDELG = 1	Note	1	3805	Method of capture - post-exercise blood pressure	Instruction: Record how the data will be captured.	Respondents with AFCDELG = 1	Note
aft_31a	systolic blood pressure (1)	post-exercise systolic blood pressure (1)		0			74	numeric								0	#NUM!	#NUM!	#NUM!	#NUM!			3	3267 - 3269	Systolic blood pressure (1)	INSTRUCTION: Record the systolic blood pressure measurement.	Respondents with AFCDELG = 1	Note	3	3806 - 3808	Post-exercise systolic blood pressure (1)	Instruction: Record the systolic blood pressure measurement.	Respondents with AFCDELG = 1	Note
aft_31b	diastolic blood pressure (1)	post-exercise diastolic blood pressure (1)		0			7	numeric								0	#NUM!	#NUM!	#NUM!	#NUM!			3	3270 - 3272	Diastolic blood pressure (1)	INSTRUCTION: Record the diastolic blood pressure measurement.	Respondents with AFCDELG = 1	Note	3	3809 - 3811	Post-exercise diastolic blood pressure (1)	Instruction: Record the diastolic blood pressure measurement.	Respondents with AFCDELG = 1	Note
aft_32	heart rate (1)	post-exercise heart rate (1)		0			12	numeric								0	#NUM!	#NUM!	#NUM!	#NUM!			3	3273 - 3275	Heart rate (1)	INSTRUCTION: Record the heart rate.	Respondents with AFCDELG = 1	Note	3	3812 - 3814	Post-exercise heart rate (1)	Instruction: Record the heart rate.	Respondents with AFCDELG = 1	Note
aft_41a	systolic blood pressure (2)	post-exercise systolic blood pressure (2)		0			8	numeric								0	#NUM!	#NUM!	#NUM!	#NUM!			3	3276 - 3278	Systolic blood pressure (2)	INSTRUCTION: Record the systolic blood pressure measurement.	Respondents with AFCDELG = 1	Note	3	3815 - 3817	Post-exercise systolic blood pressure (2)	Instruction: Record the systolic blood pressure measurement.	Respondents with AFCDELG = 1	Note
aft_41b	diastolic blood pressure (2)	post-exercise diastolic blood pressure (2)		0			7	numeric								0	#NUM!	#NUM!	#NUM!	#NUM!			3	3279 - 3281	Diastolic blood pressure (2)	INSTRUCTION: Record the diastolic blood pressure measurement.	Respondents with AFCDELG = 1	Note	3	3818 - 3820	Post-exercise diastolic blood pressure (2)	Instruction: Record the diastolic blood pressure measurement.	Respondents with AFCDELG = 1	Note
aft_42	heart rate (2)	post-exercise heart rate (2)		0			7	numeric								0	#NUM!	#NUM!	#NUM!	#NUM!			3	3282 - 3284	Heart rate (2)	INSTRUCTION: Record the heart rate.	Respondents with AFCDELG = 1	Note	3	3821 - 3823	Post-exercise heart rate (2)	Instruction: Record the heart rate.	Respondents with AFCDELG = 1	Note
aft_49	another measurement done			0			18	numeric								0	#NUM!	#NUM!	#NUM!	#NUM!			1	3285	Another measurement done	Your [blood pressure/heart rate] still high from doing the exercise so please sit and relax for 2 minutes and	Respondents with AFT_41A > 144 or AFT_41B > 94 or AFT_42 > 99	Note
aft_51a	systolic blood pressure (3)			0			15	numeric								0	#NUM!	#NUM!	#NUM!	#NUM!			3	3286 - 3288	Systolic blood pressure (3)	INSTRUCTION: Record the systolic blood pressure measurement.	Respondents with AFT_41A > 144 or AFT_41B > 94 or AFT_42 > 99	Note
aft_51b	diastolic blood pressure (3)			0			16	numeric								0	#NUM!	#NUM!	#NUM!	#NUM!			3	3289 - 3291	Diastolic blood pressure (3)	INSTRUCTION: Record the diastolic blood pressure measurement.	Respondents with AFT_41A > 144 or AFT_41B > 94 or AFT_42 > 99	Note
aft_52	heart rate (3)			0			22	numeric								0	#NUM!	#NUM!	#NUM!	#NUM!			3	3292 - 3294	Heart rate (3)	INSTRUCTION: Record the heart rate.	Respondents with AFT_41A > 144 or AFT_41B > 94 or AFT_42 > 99	Note
aft_59	another measurement done			0			12	numeric								0	#NUM!	#NUM!	#NUM!	#NUM!			1	3295	Another measurement done	Your [blood pressure/heart rate] still high so please sit and relax for another 2 minutes then I will take your	Respondents with AFT_51A > 144 or AFT_51B > 94 or AFT_52 > 99	Note
aft_61a	systolic blood pressure (4)			1			7	numeric								0	#NUM!	#NUM!	#NUM!	#NUM!			3	3296 - 3298	Systolic blood pressure (4)	INSTRUCTION: Record the systolic blood pressure measurement.	Respondents with AFT_51A > 144 or AFT_51B > 94 or AFT_52 > 99	Note
aft_61b	diastolic blood pressure (4)			1			5	numeric								0	#NUM!	#NUM!	#NUM!	#NUM!			3	3299 - 3301	Diastolic blood pressure (4)	INSTRUCTION: Record the diastolic blood pressure measurement.	Respondents with AFT_51A > 144 or AFT_51B > 94 or AFT_52 > 99	Note
aft_62	heart rate (4)			1			9	numeric								0	#NUM!	#NUM!	#NUM!	#NUM!			3	3302 - 3304	Heart rate (4)	INSTRUCTION: Record the heart rate.	Respondents with AFT_51A > 144 or AFT_51B > 94 or AFT_52 > 99	Note
aft_81	reason respondent did not complete test	reason respondent did not complete test		1			11	numeric								0	#NUM!	#NUM!	#NUM!	#NUM!			2	3314 - 3315	Reason respondent did not complete test	INSTRUCTION: Record the reason why the respondent did not complete the test.	Respondents who did not complete all required stages	Note	2	3833 - 3834	Reason respondent did not complete test	Instruction: Record the reason why the respondent did not complete the test.	Respondents who did not complete all required stages	Note
aftd01	starting stage - (d)	starting stage - (d)		1			4	numeric								0	#NUM!	#NUM!	#NUM!	#NUM!			1	3233	Starting stage - (D)	Question	Respondents with AFCDELG = 1	Note	1	3772	Starting stage - (D)	Question	Respondents with AFCDELG = 1	Note
aftd02	ceiling stage - (d)	ceiling heart rate - (d)		0			9	numeric								0	#NUM!	#NUM!	#NUM!	#NUM!			3	3234 - 3236	Ceiling stage - (D)	Question	Respondents with AFCDELG = 1	Note	3	3773 - 3775	Ceiling heart rate - (D)	Question	Respondents with AFCDELG = 1	Note
aftd21	final stepping stage - (d)	final stepping stage - (d)		0			16	numeric								0	#NUM!	#NUM!	#NUM!	#NUM!			2	3261 - 3262	Final stepping stage - (D)	Question	Respondents with AFCDELG = 1	Note	2	3800 - 3801	Final stepping stage - (D)	Question	Respondents with AFCDELG = 1	Note
aftd22	immediate post-exercise heart rate - (d)	immediate post-exercise heart rate - (d)		0			9	numeric								0	#NUM!	#NUM!	#NUM!	#NUM!			3	3263 - 3265	Immediate post-exercise heart rate - (D)	Question	Respondents with AFCDELG = 1	Note	3	3802 - 3804	Immediate post-exercise heart rate - (D)	Question	Respondents with AFCDELG = 1	Note
aftd71	oxygen cost - (d)	oxygen cost - (d)		0			16	numeric								0	#NUM!	#NUM!	#NUM!	#NUM!			4.1	3305 - 3308	Oxygen cost - (D)	Question	Respondents with AFCDELG = 1	Note	4.1	3824 - 3827	Oxygen cost - (D)	Question	Respondents with AFCDELG = 1	Note
aftd72	aerobic fitness score - (d)	aerobic fitness score - (d)		0			7	numeric								0	#NUM!	#NUM!	#NUM!	#NUM!			3	3309 - 3311	Aerobic fitness score - (D)	Question	Respondents with AFCDELG = 1	Note	3	3828 - 3830	Aerobic fitness score - (D)	Question	Respondents with AFCDELG = 1	Note
aftd73	aerobic fitness norms respondnt < 15 (d)	aerobic fitness norms for respondents 15-69 - (d)		0			7	numeric								0	#NUM!	#NUM!	#NUM!	#NUM!			1	3312	Aerobic fitness norms for respondents >14 (D)	Question	Respondents aged 15 to 69 with AFCDELG = 1	Note	1	3831	Aerobic fitness norms for respondents 15-69 - (D)	Question	Respondents aged 15 to 69 with AFCDELG = 1	Note
aftd74	aerobic fitness norms for resp < 15 (d)	aerobic fitness norms for respondents 8 - 14 - (d)		0			7	numeric								0	#NUM!	#NUM!	#NUM!	#NUM!			1	3313	Aerobic fitness norms for respondents < 15 (D)	Question	Respondents aged < 15 with AFCDELG = 1	Note	1	3832	Aerobic fitness norms for respondents 8 - 14 - (D)	Question	Respondents aged 8 to 14 with AFCDELG = 1	Note
alc_11	drank alcohol - past 12 months	drank alcohol - past 12 months	drank alcohol - past 12 months	0	integer	factor	10	numeric			0	0	0			0	#NUM!	#NUM!	3181	0.191557			1	893	Drank alcohol - past 12 months	During the past 12 months, that is from [date one year ago] to yesterday, have you had a drink of beer,	Respondents aged 12 and older	Note	1	870	Drank alcohol - past 12 months	During the past 12 months, that is from [date one year ago] to yesterday, have you had a drink of beer,	Respondents aged 12 and older	Note	1	1082	Drank alcohol - past 12 months	During the past 12 months, that is, from [date one year ago] to yesterday, have you had a drink of beer,	Respondents aged 12 and older	Note
alc_12	frequency of drinking alcohol	frequency of drinking alcohol	frequency of drinking alcohol	0	integer	factor	10	numeric			0	0	0			0	#NUM!	#NUM!	6521	0.392689			2	894 - 895	Frequency of drinking alcohol	During the past 12 months, how often did you drink alcoholic beverages?	Respondents aged 12 and older who answered ALC_11 = 1	Note	2	871 - 872	Frequency of drinking alcohol	During the past 12 months, how often did you drink alcoholic beverages?	Respondents aged 12 and older who answered ALC_11 <>2	Note	2	1083 - 1084	Frequency of drinking alcohol	During the past 12 months, how often did you drink alcoholic beverages?	Respondents aged 12 and older who answered ALC_11 <>2	Note
alc_13	frequency of having 5 or more drinks	frequency of having 5 or more drinks		0			10	numeric								0	#NUM!	#NUM!	#NUM!	#NUM!			2	896 - 897	Frequency of having 5 or more drinks	How often in the past 12 months have you had 5 or more drinks on one occasion?	Respondents aged 12 and olderwho answered ALC_11 = 1	Note	2	873 - 874	Frequency of having 5 or more drinks	How often in the past 12 months have you had 5 or more drinks on one occasion?	Respondents aged 12 and older who answered ALC_11 <>2	Note
alc_15b	number of drinks - monday	number of drinks - monday	number of drinks - monday	0	integer	integer	10	numeric		1	0	0	0			0	#NUM!	#NUM!	#NUM!	#NUM!			2	901 - 902	Number of drinks - Monday	Starting with yesterday, that is [day name] how many drinks did you have? - Monday	Respondents aged 12 and older who answered ALC_14 = 1	Note	2	878 - 879	Number of drinks - Monday	Starting with yesterday, that is [day name] how many drinks did you have? - Monday	Respondents aged 12 and older who answered ALC_14 <>2	Note	2	1090 - 1091	Number of drinks - Monday	Starting with yesterday, that is [day name] how many drinks did you have? - Monday	Respondents aged 12 and older who answered ALC_11 <>2 and ALC_14 <>2	Note
alc_15c	number of drinks - tuesday	number of drinks - tuesday	number of drinks - tuesday	0	integer	integer	9	numeric		1	0	0	0			0	#NUM!	#NUM!	#NUM!	#NUM!			2	903 - 904	Number of drinks - Tuesday	Starting with yesterday, that is [day name] how many drinks did you have? - Tuesday	Respondents aged 12 and older who answered ALC_14 = 1	Note	2	880 - 881	Number of drinks - Tuesday	Starting with yesterday, that is [day name] how many drinks did you have? - Tuesday	Respondents aged 12 and older who answered ALC_14 <>2	Note	2	1092 - 1093	Number of drinks - Tuesday	Starting with yesterday, that is [day name] how many drinks did you have? - Tuesday	Respondents aged 12 and older who answered ALC_11 <>2 and ALC_14 <>2	Note
alc_15d	number of drinks - wednesday	number of drinks - wednesday	number of drinks - wednesday	0	integer	integer	10	numeric		1	0	0	0			0	#NUM!	#NUM!	#NUM!	#NUM!			2	905 - 906	Number of drinks - Wednesday	Starting with yesterday, that is [day name] how many drinks did you have? - Wednesday	Respondents aged 12 and older who answered ALC_14 = 1	Note	2	882 - 883	Number of drinks - Wednesday	Starting with yesterday, that is [day name] how many drinks did you have? - Wednesday	Respondents aged 12 and older who answered ALC_14 <>2	Note	2	1094 - 1095	Number of drinks - Wednesday	Starting with yesterday, that is [day name] how many drinks did you have? - Wednesday	Respondents aged 12 and older who answered ALC_11 <>2 and ALC_14 <>2	Note
alc_15e	number of drinks - thursday	number of drinks - thursday	number of drinks - thursday	0	integer	integer	7	numeric		1	0	0	0			0	#NUM!	#NUM!	#NUM!	#NUM!			2	907 - 908	Number of drinks - Thursday	Starting with yesterday, that is [day name] how many drinks did you have? - Thursday	Respondents aged 12 and older who answered ALC_14 = 1	Note	2	884 - 885	Number of drinks - Thursday	Starting with yesterday, that is [day name] how many drinks did you have? - Thursday	Respondents aged 12 and older who answered ALC_14 <>2	Note	2	1096 - 1097	Number of drinks - Thursday	Starting with yesterday, that is [day name] how many drinks did you have? - Thursday	Respondents aged 12 and older who answered ALC_11 <>2 and ALC_14 <>2	Note
alc_15f	number of drinks - friday	number of drinks - friday	number of drinks - friday	0	integer	integer	10	numeric		1	0	0	0			0	#NUM!	#NUM!	#NUM!	#NUM!			2	909 - 910	Number of drinks - Friday	Starting with yesterday, that is [day name] how many drinks did you have? - Friday	Respondents aged 12 and older who answered ALC_14 = 1	Note	2	886 - 887	Number of drinks - Friday	Starting with yesterday, that is [day name] how many drinks did you have? - Friday	Respondents aged 12 and older who answered ALC_14 <>2	Note	2	1098 - 1099	Number of drinks - Friday	Starting with yesterday, that is [day name] how many drinks did you have? - Friday	Respondents aged 12 and older who answered ALC_11 <>2 and ALC_14 <>2	Note
alc_15g	number of drinks - saturday	number of drinks - saturday	number of drinks - saturday	0	integer	integer	10	numeric		1	0	0	0			0	#NUM!	#NUM!	#NUM!	#NUM!			2	911 - 912	Number of drinks - Saturday	Starting with yesterday, that is [day name] how many drinks did you have? - Saturday	Respondents aged 12 and older who answered ALC_14 = 1	Note	2	888 - 889	Number of drinks - Saturday	Starting with yesterday, that is [day name] how many drinks did you have? - Saturday	Respondents aged 12 and older who answered ALC_14 <>2	Note	2	1100 - 1101	Number of drinks - Saturday	Starting with yesterday, that is [day name] how many drinks did you have? - Saturday	Respondents aged 12 and older who answered ALC_11 <>2 and ALC_14 <>2	Note
alc_16	usual consumption of alcohol	usual consumption of alcohol	usual consumption of alcohol	0	integer	factor	7	numeric			0	0	0			0	#NUM!	#NUM!	10068	0.606287			1	913	Usual consumption of alcohol	Is the amount you drank over the last week more, about the same or less compared to most weeks?	Respondents aged 12 and older who answered ALC_14 = 1 and ALC_15 <> RF	Note	1	890	Usual consumption of alcohol	Is the amount you drank over the last week more, about the same or less compared to most weeks?	Respondents aged 12 and older who answered ALC_14 <>2	Note	1	1102	Usual consumption of alcohol	Is the amount you drank over the last week more, about the same or less compared to most weeks?	Respondents aged 12 and older who answered ALC_11 <>2 and ALC_14 <>2	Note
alc_19	age - strtd drinking alcoholic beverages	age - started drinking alcoholic beverages	age - started drinking alcoholic beverag	0	integer	integer	10	numeric			0	0	0			0	#NUM!	#NUM!	#NUM!	#NUM!			2	916 - 917	Age - started drinking alcoholic beverages	Not counting small sips, how old were you when you started drinking alcoholic beverages?	Respondents aged 12 and older who answered ALC_11 = 1 or ALC_17 = 1	Note	2	893 - 894	Age - started drinking alcoholic beverages	Not counting small sips, how old were you when you started drinking alcoholic beverages?	Respondents aged 12 and older who answered ALC_11 <>2 or ALC_17 <>2	Note	2	1105 - 1106	Age - started drinking alcoholic beverages	Not counting small sips, how old were you when you started drinking alcoholic beverages?	Respondents aged 12 and older who answered ALC_11 <>2 and ALC_17 <>2	Note
alcddly	average daily alcohol consumption - (d)	average daily alcohol consumption - (d)	average daily alcohol consumption - (d)	0	integer	integer	10	numeric			0	0	0			0	#NUM!	#NUM!	#NUM!	#NUM!			3	922 - 924	Average daily alcohol consumption - (D)	Question	Respondents aged 12 and older.	Note	3	899 - 901	Average daily alcohol consumption - (D)	Question	Respondents aged 12 and older who answered ALC_11 <>2	Note	3	1110 - 1112	Average daily alcohol consumption - (D)	Question	Respondents aged 12 years and older who answered ALC_11 = 1	Note
amc_11	willing to wear activity monitor	willing to wear activity monitor		0			156	numeric								0	#NUM!	#NUM!	#NUM!	#NUM!			1	2251	Willing to wear activity Monitor	Would you be willing to wear an activity monitor for the next 7 days?	Respondents who answered AMCDELG = 1	Note	1	2758	Willing to wear activity monitor	The activity monitor is to be worn for the next 7 days and mailed back after the 7 days are over. Do you	Respondents with AMC_10 = 1	Note
amc_12	reason not willing to wear act. monitor	reason not willing to wear activity monitor		0			134	numeric								0	#NUM!	#NUM!	#NUM!	#NUM!			2	2252 - 2253	Reason not willing to wear activity monitor	INSTRUCTION: Record the reason why the respondent is not willing to wear an activity monitor for the next	Respondents who answered AM_11 = 2	Note	2	2759 - 2760	Reason not willing to wear activity monitor	Instruction: Record the reason why the respondent is not willing to wear an activity monitor for the next 7	Respondents who answered AMC_11 = 2	Note
amc_22	reason activity monitor not taken	reason activity monitor not taken		0			7	numeric								0	#NUM!	#NUM!	#NUM!	#NUM!			2	2255 - 2256	Reason activity monitor not taken	INSTRUCTION: Record the reason why the respondent did not take an activity monitor.	Respondents who answered AM_21 = 2	Note	2	2762 - 2763	Reason activity monitor not taken	Instruction: Record the reason why the respondent did not take an activity monitor.	Respondents who answered AMC_21 = 2	Note
amcdelg	eligibility act. monitor component (d)	eligibility - activity monitor component - (d)	eligibility - activity monitor component	0	integer	factor	145	numeric			0	0	0		1	0	#NUM!	#NUM!	#NUM!	#NUM!			2	2248 - 2249	Eligibility - Activity Monitor component (D)	Question	All respondents	Note	2	2755 - 2756	Eligibility - Activity Monitor component - (D)	Question	All respondents	Note	2	1228 - 1229	Eligibility - Activity Monitor component - (D)	Question	All respondents	Note
ammdact1	average counts - day 1 (counts/minute)	average counts - day 1 (counts/minute)	average counts - day 1 (counts/minute)	0	double	numeric	285	numeric			0	0	0			0	#NUM!	#NUM!	#NUM!	#NUM!			9.4	4572 - 4580	Average counts - Day 1 (counts per minute)	Question	Universe	Activity Monitor	9.4	4539 - 4547	Average counts - Day 1 (counts per minute)	Question	Respondents with AMC_21 = 1	Activity Monitor
ammdact2	average counts - day 2 (counts/minute)	average counts - day 2 (counts/minute)	average counts - day 2 (counts/minute)	0	double	numeric	8	numeric			0	0	0			0	#NUM!	#NUM!	#NUM!	#NUM!			9.4	4581 - 4589	Average counts - Day 2 (counts per minute)	Question	Universe	Activity Monitor	9.4	4548 - 4556	Average counts - Day 2 (counts per minute)	Question	Respondents with AMC_21 = 1	Activity Monitor
ammdact3	average counts - day 3 (counts/minute)	average counts - day 3 (counts/minute)	average counts - day 3 (counts/minute)	0	double	numeric	114	numeric			0	0	0			0	#NUM!	#NUM!	#NUM!	#NUM!			9.4	4590 - 4598	Average counts - Day 3 (counts per minute)	Question	Universe	Activity Monitor	9.4	4557 - 4565	Average counts - Day 3 (counts per minute)	Question	Respondents with AMC_21 = 1	Activity Monitor
ammdact4	average counts - day 4 (counts/minute)	average counts - day 4 (counts/minute)	average counts - day 4 (counts/minute)	0	double	numeric	1747	numeric			0	0	0			0	#NUM!	#NUM!	#NUM!	#NUM!			9.4	4599 - 4607	Average counts - Day 4 (counts per minute)	Question	Universe	Activity Monitor	9.4	4566 - 4574	Average counts - Day 4 (counts per minute)	Question	Respondents with AMC_21 = 1	Activity Monitor
ammdact5	average counts - day 5 (counts/minute)	average counts - day 5 (counts/minute)	average counts - day 5 (counts/minute)	0	double	numeric	14	numeric			0	0	0			0	#NUM!	#NUM!	#NUM!	#NUM!			9.4	4608 - 4616	Average counts - Day 5 (counts per minute)	Question	Universe	Activity Monitor	9.4	4575 - 4583	Average counts - Day 5 (counts per minute)	Question	Respondents with AMC_21 = 1	Activity Monitor
ammdact6	average counts - day 6 (counts/minute)	average counts - day 6 (counts/minute)	average counts - day 6 (counts/minute)	0	double	numeric	9	numeric			0	0	0			0	#NUM!	#NUM!	#NUM!	#NUM!			9.4	4617 - 4625	Average counts - Day 6 (counts per minute)	Question	Universe	Activity Monitor	9.4	4584 - 4592	Average counts - Day 6 (counts per minute)	Question	Respondents with AMC_21 = 1	Activity Monitor
ammdbmv1	total # bouts m-to-v phys act - day 1	total # bouts m-to-v phys act - day 1	total # bouts m-to-v phys act - day 1	1	integer	integer	22	numeric			0	0	0			0	#NUM!	#NUM!	#NUM!	#NUM!			3	5006 - 5008	Total number bouts of mod-to-vig physical activity - Day 1	Question	Universe	Acvitiy Monitor	3	4945 - 4947	Total number bouts of mod-to-vig physical activity - Day 1	Question	Respondents with AMC_21 = 1	Activity Monitor
ammdbmv2	total # bouts m-to-v phys act - day 2	total # bouts m-to-v phys act - day 2	total # bouts m-to-v phys act - day 2	0	integer	integer	10	numeric			0	0	0			0	#NUM!	#NUM!	#NUM!	#NUM!			3	5009 - 5011	Total number bouts of mod-to-vig physical activity - Day 2	Question	Universe	Acvitiy Monitor	3	4948 - 4950	Total number bouts of mod-to-vig physical activity - Day 2	Question	Respondents with AMC_21 = 1	Activity Monitor
ammdbmv3	total # bouts m-to-v phys act - day 3	total # bouts m-to-v phys act - day 3	total # bouts m-to-v phys act - day 3	1	integer	integer	50	numeric			0	0	0			0	#NUM!	#NUM!	#NUM!	#NUM!			3	5012 - 5014	Total number bouts of mod-to-vig physical activity - Day 3	Question	Universe	Acvitiy Monitor	3	4951 - 4953	Total number bouts of mod-to-vig physical activity - Day 3	Question	Respondents with AMC_21 = 1	Activity Monitor
ammdbmv4	total # bouts m-to-v phys act - day 4	total # bouts m-to-v phys act - day 4	total # bouts m-to-v phys act - day 4	1	integer	integer	17	numeric			0	0	0			0	#NUM!	#NUM!	#NUM!	#NUM!			3	5015 - 5017	Total number bouts of mod-to-vig physical activity - Day 4	Question	Universe	Acvitiy Monitor	3	4954 - 4956	Total number bouts of mod-to-vig physical activity - Day 4	Question	Respondents with AMC_21 = 1	Activity Monitor
ammdbmv5	total # bouts m-to-v phys act - day 5	total # bouts m-to-v phys act - day 5	total # bouts m-to-v phys act - day 5	0	integer	integer	10	numeric			0	0	0			0	#NUM!	#NUM!	#NUM!	#NUM!			3	5018 - 5020	Total number bouts of mod-to-vig physical activity - Day 5	Question	Universe	Acvitiy Monitor	3	4957 - 4959	Total number bouts of mod-to-vig physical activity - Day 5	Question	Respondents with AMC_21 = 1	Activity Monitor
ammdbmv6	total # bouts m-to-v phys act - day 6	total # bouts m-to-v phys act - day 6	total # bouts m-to-v phys act - day 6	1	integer	integer	33	numeric			0	0	0			0	#NUM!	#NUM!	#NUM!	#NUM!			3	5021 - 5023	Total number bouts of mod-to-vig physical activity - Day 6	Question	Universe	Acvitiy Monitor	3	4960 - 4962	Total number bouts of mod-to-vig physical activity - Day 6	Question	Respondents with AMC_21 = 1	Activity Monitor
ammdbmv7	total # bouts m-to-v phys act - day 7	total # bouts m-to-v phys act - day 7	total # bouts m-to-v phys act - day 7	1	integer	integer	26	numeric			0	0	0			0	#NUM!	#NUM!	#NUM!	#NUM!			3	5024 - 5026	Total number bouts of mod-to-vig physical activity - Day 7	Question	Universe	Acvitiy Monitor	3	4963 - 4965	Total number bouts of mod-to-vig physical activity - Day 7	Question	Respondents with AMC_21 = 1	Activity Monitor
ammdia1	total inactivity - day 1 (mins/day)			1			43	numeric								0	#NUM!	#NUM!	#NUM!	#NUM!			4	4684 - 4687	Total inactivity - Day 1 (minutes per day)	Question	Universe	Activity Monitor
ammdia2	total inactivity - day 2 (mins/day)			1			23	numeric								0	#NUM!	#NUM!	#NUM!	#NUM!			4	4688 - 4691	Total inactivity - Day 2 (minutes per day)	Question	Universe	Activity Monitor
ammdia3	total inactivity - day 3 (mins/day)			0			10	numeric								0	#NUM!	#NUM!	#NUM!	#NUM!			4	4692 - 4695	Total inactivity - Day 3 (minutes per day)	Question	Universe	Activity Monitor
ammdia4	total inactivity - day 4 (mins/day)			1			47	numeric								0	#NUM!	#NUM!	#NUM!	#NUM!			4	4696 - 4699	Total inactivity - Day 4 (minutes per day)	Question	Universe	Activity Monitor
ammdia5	total inactivity - day 5 (mins/day)			0			7	numeric								0	#NUM!	#NUM!	#NUM!	#NUM!			4	4700 - 4703	Total inactivity - Day 5 (minutes per day)	Question	Universe	Activity Monitor
ammdia6	total inactivity - day 6 (mins/day)			0			7	numeric								0	#NUM!	#NUM!	#NUM!	#NUM!			4	4704 - 4707	Total inactivity - Day 6 (minutes per day)	Question	Universe	Activity Monitor
ammdia7	total inactivity - day 7 (mins/day)			0			7	numeric								0	#NUM!	#NUM!	#NUM!	#NUM!			4	4708 - 4711	Total inactivity - Day 7 (minutes per day)	Question	Universe	Activity Monitor
ammdma1	total mod phys act - day 1 (mins/day)	total mod phys act - day 1 (mins/day)	total mod phys act - day 1 (mins/day)	1	integer	integer	26	numeric			0	0	0			0	#NUM!	#NUM!	#NUM!	#NUM!			4	4740 - 4743	Total moderate physical activity - Day 1 (minutes per day)	Question	Universe	Activity Monitor	4	4679 - 4682	Total moderate physical activity - Day 1 (minutes per day)	Question	Respondents with AMC_21 = 1	Activity Monitor
ammdma2	total mod phys act - day 2 (mins/day)	total mod phys act - day 2 (mins/day)	total mod phys act - day 2 (mins/day)	0	integer	integer	10	numeric			0	0	0			0	#NUM!	#NUM!	#NUM!	#NUM!			4	4744 - 4747	Total moderate physical activity - Day 2 (minutes per day)	Question	Universe	Activity Monitor	4	4683 - 4686	Total moderate physical activity - Day 2 (minutes per day)	Question	Respondents with AMC_21 = 1	Activity Monitor
ammdma3	total mod phys act - day 3 (mins/day)	total mod phys act - day 3 (mins/day)	total mod phys act - day 3 (mins/day)	1	integer	integer	53	numeric			0	0	0			0	#NUM!	#NUM!	#NUM!	#NUM!			4	4748 - 4751	Total moderate physical activity - Day 3 (minutes per day)	Question	Universe	Activity Monitor	4	4687 - 4690	Total moderate physical activity - Day 3 (minutes per day)	Question	Respondents with AMC_21 = 1	Activity Monitor
ammdma4	total mod phys act - day 4 (mins/day)	total mod phys act - day 4 (mins/day)	total mod phys act - day 4 (mins/day)	1	integer	integer	38	numeric			0	0	0			0	#NUM!	#NUM!	#NUM!	#NUM!			4	4752 - 4755	Total moderate physical activity - Day 4 (minutes per day)	Question	Universe	Activity Monitor	4	4691 - 4694	Total moderate physical activity - Day 4 (minutes per day)	Question	Respondents with AMC_21 = 1	Activity Monitor
ammdma5	total mod phys act - day 5 (mins/day)	total mod phys act - day 5 (mins/day)	total mod phys act - day 5 (mins/day)	0	integer	integer	10	numeric			0	0	0			0	#NUM!	#NUM!	#NUM!	#NUM!			4	4756 - 4759	Total moderate physical activity - Day 5 (minutes per day)	Question	Universe	Activity Monitor	4	4695 - 4698	Total moderate physical activity - Day 5 (minutes per day)	Question	Respondents with AMC_21 = 1	Activity Monitor
ammdma6	total mod phys act - day 6 (mins/day)	total mod phys act - day 6 (mins/day)	total mod phys act - day 6 (mins/day)	1	integer	integer	55	numeric			0	0	0			0	#NUM!	#NUM!	#NUM!	#NUM!			4	4760 - 4763	Total moderate physical activity - Day 6 (minutes per day)	Question	Universe	Activity Monitor	4	4699 - 4702	Total moderate physical activity - Day 6 (minutes per day)	Question	Respondents with AMC_21 = 1	Activity Monitor
ammdma7	total mod phys act - day 7 (mins/day)	total mod phys act - day 7 (mins/day)	total mod phys act - day 7 (mins/day)	1	integer	integer	21	numeric			0	0	0			0	#NUM!	#NUM!	#NUM!	#NUM!			4	4764 - 4767	Total moderate physical activity - Day 7 (minutes per day)	Question	Universe	Activity Monitor	4	4703 - 4706	Total moderate physical activity - Day 7 (minutes per day)	Question	Respondents with AMC_21 = 1	Activity Monitor
ammdmb1	bouts of mod phys act - day 1 (mins/day)	bouts of mod phys act - day 1 (mins/day)	bouts of mod phys act - day 1 (mins/day)	0	integer	integer	10	numeric			0	0	0			0	#NUM!	#NUM!	#NUM!	#NUM!			4	4768 - 4771	Bouts of moderate physical activity - Day 1 (mins per day)	Question	Universe	Activity Monitor	4	4707 - 4710	Bouts of moderate physical activity - Day 1 (mins per day)	Question	Respondents with AMC_21 = 1	Activity Monitor
ammdmb2	bouts of mod phys act - day 2 (mins/day)	bouts of mod phys act - day 2 (mins/day)	bouts of mod phys act - day 2 (mins/day)	1	integer	integer	51	numeric			0	0	0			0	#NUM!	#NUM!	#NUM!	#NUM!			4	4772 - 4775	Bouts of moderate physical activity - Day 2 (mins per day)	Question	Universe	Activity Monitor	4	4711 - 4714	Bouts of moderate physical activity - Day 2 (mins per day)	Question	Respondents with AMC_21 = 1	Activity Monitor
ammdmb3	bouts of mod phys act - day 3 (mins/day)	bouts of mod phys act - day 3 (mins/day)	bouts of mod phys act - day 3 (mins/day)	1	integer	integer	21	numeric			0	0	0			0	#NUM!	#NUM!	#NUM!	#NUM!			4	4776 - 4779	Bouts of moderate physical activity - Day 3 (mins per day)	Question	Universe	Activity Monitor	4	4715 - 4718	Bouts of moderate physical activity - Day 3 (mins per day)	Question	Respondents with AMC_21 = 1	Activity Monitor
ammdmb4	bouts of mod phys act - day 4 (mins/day)	bouts of mod phys act - day 4 (mins/day)	bouts of mod phys act - day 4 (mins/day)	0	integer	integer	10	numeric			0	0	0			0	#NUM!	#NUM!	#NUM!	#NUM!			4	4780 - 4783	Bouts of moderate physical activity - Day 4 (mins per day)	Question	Universe	Activity Monitor	4	4719 - 4722	Bouts of moderate physical activity - Day 4 (mins per day)	Question	Respondents with AMC_21 = 1	Activity Monitor
ammdmb5	bouts of mod phys act - day 5 (mins/day)	bouts of mod phys act - day 5 (mins/day)	bouts of mod phys act - day 5 (mins/day)	1	integer	integer	50	numeric			0	0	0			0	#NUM!	#NUM!	#NUM!	#NUM!			4	4784 - 4787	Bouts of moderate physical activity - Day 5 (mins per day)	Question	Universe	Activity Monitor	4	4723 - 4726	Bouts of moderate physical activity - Day 5 (mins per day)	Question	Respondents with AMC_21 = 1	Activity Monitor
ammdmb6	bouts of mod phys act - day 6 (mins/day)	bouts of mod phys act - day 6 (mins/day)	bouts of mod phys act - day 6 (mins/day)	1	integer	integer	23	numeric			0	0	0			0	#NUM!	#NUM!	#NUM!	#NUM!			4	4788 - 4791	Bouts of moderate physical activity - Day 6 (mins per day)	Question	Universe	Activity Monitor	4	4727 - 4730	Bouts of moderate physical activity - Day 6 (mins per day)	Question	Respondents with AMC_21 = 1	Activity Monitor
ammdmb7	bouts of mod phys act - day 7 (mins/day)	bouts of mod phys act - day 7 (mins/day)	bouts of mod phys act - day 7 (mins/day)	0	integer	integer	10	numeric			0	0	0			0	#NUM!	#NUM!	#NUM!	#NUM!			4	4792 - 4795	Bouts of moderate physical activity - Day 7 (mins per day)	Question	Universe	Activity Monitor	4	4731 - 4734	Bouts of moderate physical activity - Day 7 (mins per day)	Question	Respondents with AMC_21 = 1	Activity Monitor
ammdmva1	total m-to-v phys act - day 1 (min/day)	total m-to-v phys act - day 1 (min/day)	total m-to-v phys act - day 1 (min/day)	1	integer	integer	52	numeric			0	0	0			0	#NUM!	#NUM!	#NUM!	#NUM!			4	4796 - 4799	Total mod-to-vig physical activity - Day 1 (minutes per day)	Question	Universe	Activity Monitor	4	4735 - 4738	Total mod-to-vig physical activity - Day 1 (minutes per day)	Question	Respondents with AMC_21 = 1	Activity Monitor
ammdmva2	total m-to-v phys act - day 2 (min/day)	total m-to-v phys act - day 2 (min/day)	total m-to-v phys act - day 2 (min/day)	1	integer	integer	18	numeric			0	0	0			0	#NUM!	#NUM!	#NUM!	#NUM!			4	4800 - 4803	Total mod-to-vig physical activity - Day 2 (minutes per day)	Question	Universe	Activity Monitor	4	4739 - 4742	Total mod-to-vig physical activity - Day 2 (minutes per day)	Question	Respondents with AMC_21 = 1	Activity Monitor
ammdmva3	total m-to-v phys act - day 3 (min/day)	total m-to-v phys act - day 3 (min/day)	total m-to-v phys act - day 3 (min/day)	0	integer	integer	10	numeric			0	0	0			0	#NUM!	#NUM!	#NUM!	#NUM!			4	4804 - 4807	Total mod-to-vig physical activity - Day 3 (minutes per day)	Question	Universe	Activity Monitor	4	4743 - 4746	Total mod-to-vig physical activity - Day 3 (minutes per day)	Question	Respondents with AMC_21 = 1	Activity Monitor
ammdmva4	total m-to-v phys act - day 4 (min/day)	total m-to-v phys act - day 4 (min/day)	total m-to-v phys act - day 4 (min/day)	1	integer	integer	45	numeric			0	0	0			0	#NUM!	#NUM!	#NUM!	#NUM!			4	4808 - 4811	Total mod-to-vig physical activity - Day 4 (minutes per day)	Question	Universe	Activity Monitor	4	4747 - 4750	Total mod-to-vig physical activity - Day 4 (minutes per day)	Question	Respondents with AMC_21 = 1	Activity Monitor
ammdmva5	total m-to-v phys act - day 5 (min/day)	total m-to-v phys act - day 5 (min/day)	total m-to-v phys act - day 5 (min/day)	1	integer	integer	19	numeric			0	0	0			0	#NUM!	#NUM!	#NUM!	#NUM!			4	4812 - 4815	Total mod-to-vig physical activity - Day 5 (minutes per day)	Question	Universe	Activity Monitor	4	4751 - 4754	Total mod-to-vig physical activity - Day 5 (minutes per day)	Question	Respondents with AMC_21 = 1	Activity Monitor
ammdmva6	total m-to-v phys act - day 6 (min/day)	total m-to-v phys act - day 6 (min/day)	total m-to-v phys act - day 6 (min/day)	0	integer	integer	10	numeric			0	0	0			0	#NUM!	#NUM!	#NUM!	#NUM!			4	4816 - 4819	Total mod-to-vig physical activity - Day 6 (minutes per day)	Question	Universe	Activity Monitor	4	4755 - 4758	Total mod-to-vig physical activity - Day 6 (minutes per day)	Question	Respondents with AMC_21 = 1	Activity Monitor
ammdmva7	total m-to-v phys act - day 7 (min/day)	total m-to-v phys act - day 7 (min/day)	total m-to-v phys act - day 7 (min/day)	1	integer	integer	37	numeric			0	0	0			0	#NUM!	#NUM!	#NUM!	#NUM!			4	4820 - 4823	Total mod-to-vig physical activity - Day 7 (minutes per day)	Question	Universe	Activity Monitor	4	4759 - 4762	Total mod-to-vig physical activity - Day 7 (minutes per day)	Question	Respondents with AMC_21 = 1	Activity Monitor
ammdsa1	total sedentary time - day 1 (mins/day)			0			10	numeric								0	#NUM!	#NUM!	#NUM!	#NUM!			4	4852 - 4855	Total sedentary time - Day 1 (minutes per day)	Question	Universe	Activity Monitor
ammdsa2	total sedentary time - day 2 (mins/day)			1			41	numeric								0	#NUM!	#NUM!	#NUM!	#NUM!			4	4856 - 4859	Total sedentary time - Day 2 (minutes per day)	Question	Universe	Activity Monitor
ammdsa3	total sedentary time - day 3 (mins/day)			1			23	numeric								0	#NUM!	#NUM!	#NUM!	#NUM!			4	4860 - 4863	Total sedentary time - Day 3 (minutes per day)	Question	Universe	Activity Monitor
ammdsa4	total sedentary time - day 4 (mins/day)			0			10	numeric								0	#NUM!	#NUM!	#NUM!	#NUM!			4	4864 - 4867	Total sedentary time - Day 4 (minutes per day)	Question	Universe	Activity Monitor
ammdsa5	total sedentary time - day 5 (mins/day)			1			45	numeric								0	#NUM!	#NUM!	#NUM!	#NUM!			4	4868 - 4871	Total sedentary time - Day 5 (minutes per day)	Question	Universe	Activity Monitor
ammdsa6	total sedentary time - day 6 (mins/day)			1			19	numeric								0	#NUM!	#NUM!	#NUM!	#NUM!			4	4872 - 4875	Total sedentary time - Day 6 (minutes per day)	Question	Universe	Activity Monitor
ammdsa7	total sedentary time - day 7 (mins/day)			0			10	numeric								0	#NUM!	#NUM!	#NUM!	#NUM!			4	4876 - 4879	Total sedentary time - Day 7 (minutes per day)	Question	Universe	Activity Monitor
ammdtct1	total counts - day 1 (counts/day)	total counts - day 1 (counts/day)	total counts - day 1 (counts/day)	1	integer	integer	20	numeric			0	0	0			0	#NUM!	#NUM!	#NUM!	#NUM!			7	4915 - 4921	Total counts - Day 1 (counts per day)	Question	Universe	Acvitiy Monitor	7	4854 - 4860	Total counts - Day 1 (counts per day)	Question	Respondents with AMC_21 = 1	Activity Monitor
ammdtct2	total counts - day 2 (counts/day)	total counts - day 2 (counts/day)	total counts - day 2 (counts/day)	0	integer	integer	10	numeric			0	0	0			0	#NUM!	#NUM!	#NUM!	#NUM!			7	4922 - 4928	Total counts - Day 2 (counts per day)	Question	Universe	Acvitiy Monitor	7	4861 - 4867	Total counts - Day 2 (counts per day)	Question	Respondents with AMC_21 = 1	Activity Monitor
ammdtct3	total counts - day 3 (counts/day)	total counts - day 3 (counts/day)	total counts - day 3 (counts/day)	1	integer	integer	41	numeric			0	0	0			0	#NUM!	#NUM!	#NUM!	#NUM!			7	4929 - 4935	Total counts - Day 3 (counts per day)	Question	Universe	Acvitiy Monitor	7	4868 - 4874	Total counts - Day 3 (counts per day)	Question	Respondents with AMC_21 = 1	Activity Monitor
ammdtct4	total counts - day 4 (counts/day)	total counts - day 4 (counts/day)	total counts - day 4 (counts/day)	0	integer	integer	10	numeric			0	0	0			0	#NUM!	#NUM!	#NUM!	#NUM!			7	4936 - 4942	Total counts - Day 4 (counts per day)	Question	Universe	Acvitiy Monitor	7	4875 - 4881	Total counts - Day 4 (counts per day)	Question	Respondents with AMC_21 = 1	Activity Monitor
ammdtct5	total counts - day 5 (counts/day)	total counts - day 5 (counts/day)	total counts - day 5 (counts/day)	0	integer	integer	12	numeric			0	0	0			0	#NUM!	#NUM!	#NUM!	#NUM!			7	4943 - 4949	Total counts - Day 5 (counts per day)	Question	Universe	Acvitiy Monitor	7	4882 - 4888	Total counts - Day 5 (counts per day)	Question	Respondents with AMC_21 = 1	Activity Monitor
ammdtct6	total counts - day 6 (counts/day)	total counts - day 6 (counts/day)	total counts - day 6 (counts/day)	0	integer	integer	10	numeric			0	0	0			0	#NUM!	#NUM!	#NUM!	#NUM!			7	4950 - 4956	Total counts - Day 6 (counts per day)	Question	Universe	Acvitiy Monitor	7	4889 - 4895	Total counts - Day 6 (counts per day)	Question	Respondents with AMC_21 = 1	Activity Monitor
ammdtct7	total counts - day 7 (counts/day)	total counts - day 7 (counts/day)	total counts - day 7 (counts/day)	0	integer	integer	10	numeric			0	0	0			0	#NUM!	#NUM!	#NUM!	#NUM!			7	4957 - 4963	Total counts - Day 7 (counts per day)	Question	Universe	Acvitiy Monitor	7	4896 - 4902	Total counts - Day 7 (counts per day)	Question	Respondents with AMC_21 = 1	Activity Monitor
ancdelg	eligibility - anthropometric (d)	eligibility - anthropometric component - (d)	eligibility - anthropometric component -	0	integer	factor	7	numeric			0	0	0		1	0	#NUM!	#NUM!	#NUM!	#NUM!			2	1829 - 1830	Eligibility - Anthropometric component (D)	Question	All respondents	Note	2	2373 - 2374	Eligibility - Anthropometric component - (D)	Question	All respondents	Note	2	992 - 993	Eligibility - Anthropometric component - (D)	Question	All respondents	Note
atg_11h	time last ate/drank - hour		time last ate/drank - hour	0			7	numeric								0	#NUM!	#NUM!	#NUM!	#NUM!			2	1547 - 1548	Time last ate/drank - hour	When did you last eat or drink anything other than water?	All respondents	Note	2	63 - 64	Time last ate/drank - hour	Question	All respondents	Note	2	63 - 64	Time last ate/drank - hour	Question	All respondents	Note
atg_11m	time last ate/drank - minute		time last ate/drank - minute	0			7	numeric								0	#NUM!	#NUM!	#NUM!	#NUM!			2	1549 - 1550	Time last ate/drank - minute	When did you last eat or drink anything other than water?	All respondents	Note	2	65 - 66	Time last ate/drank - minute	Question	All respondents	Note	2	65 - 66	Time last ate/drank - minute	Question	All respondents	Note
atg_12	met fasting requirements			0			7	numeric								0	#NUM!	#NUM!	#NUM!	#NUM!			1	1551	Met fasting requirements	INSTRUCTION: Probe to determine what and how much the respondent ate or drank. Record whether the	Respondents who ate or drank less than 10 hours before clinic appointment	Note
atg_13	test exclusion - mcaft			0			7	numeric								0	#NUM!	#NUM!	#NUM!	#NUM!			1	1553	Test exclusion - mCAFT	INSTRUCTION: Record whether the respondent should be screened out of the mCAFT.	Respondents aged 69 and under	Note
atg_31	drank alcohol since midnight		past 6 hours - drank alcohol	0			7	numeric								0	#NUM!	#NUM!	#NUM!	#NUM!			1	1555	Drank alcohol since midnight	Have you consumed any alcohol since midnight?	All respondents	Note	1	72	Past 6 hours - drank alcohol	Have you consumed any alcohol during the past 6 hours?	Respondents aged 12 and older	Note	1	72	Past 6 hours - drank alcohol	Have you consumed any alcohol during the past 6 hours?	Respondents aged 12 and older	Note
atg_32	alcohol exclusion from tests	alcohol exclusion from tests		0			7	numeric								0	#NUM!	#NUM!	#NUM!	#NUM!			1	1556	Alcohol exclusion from tests	INSTRUCTION: Probe to determine when and how much the respondent drank. Record whether the	Respondents who answered ATG_31 = 1	Note	1	1484	Alcohol exclusion from tests	Instruction: Probe to determine when and how much the respondent drank. Record whether the respondent	Respondents who answered ATG_31B = 1	Note
atg_33a	test exclusion - grip strength	test exclusion - grip strength		1			64	numeric								0	#NUM!	#NUM!	#NUM!	#NUM!			1	1557	Test exclusion - grip strength	From which tests should the respondent be excluded? - grip strength	Respondents who answered ATG_32 = 1	Note	1	1485	Test exclusion - grip strength	From which tests should the respondent be excluded? - grip strength	Respondents who answered ATG_32 = 1	Note
atg_33b	test exclusion - mcaft	test exclusion - mcaft		0			7	numeric								0	#NUM!	#NUM!	#NUM!	#NUM!			1	1558	Test exclusion - mCAFT	From which tests should the respondent be excluded? - mCAFT	Respondents who answered ATG_32 = 1	Note	1	1486	Test exclusion - mCAFT	From which tests should the respondent be excluded? - mCAFT	Respondents who answered ATG_32 = 1	Note
atg_33c	test exclusion - sit and reach	test exclusion - sit and reach		0			34	numeric								0	#NUM!	#NUM!	#NUM!	#NUM!			1	1559	Test exclusion - sit and reach	From which tests should the respondent be excluded? - sit and reach	Respondents who answered ATG_32 = 1	Note	1	1487	Test exclusion - sit and reach	From which tests should the respondent be excluded? - sit and reach	Respondents who answered ATG_32 = 1	Note
atg_33d	test exclusion - partial curl-ups	test exclusion - partial curl-ups		0			7	numeric								0	#NUM!	#NUM!	#NUM!	#NUM!			1	1560	Test exclusion - partial curl-ups	From which tests should the respondent be excluded? - partial curl-ups	Respondents who answered ATG_32 = 1	Note	1	1488	Test exclusion - partial curl-ups	From which tests should the respondent be excluded? - partial curl-ups	Respondents who answered ATG_32 = 1	Note
atg_42	length of exercise	length of exercise		0			7	numeric								0	#NUM!	#NUM!	#NUM!	#NUM!			1	1562	Length of exercise	For how long did you exercise?	Respondents who answered ATG_41 = 1	Note	1	1490	Length of exercise	For how long did you exercise?	Respondents who answered ATG_41 = 1	Note
atgd12	fasting status - (d)			0			7	numeric								0	#NUM!	#NUM!	#NUM!	#NUM!			1	1552	Fasting status - (D)	Question	All respondents	Note
bdc_11	received blood - past 2 months	received blood - past 2 months		0			7	numeric								0	#NUM!	#NUM!	#NUM!	#NUM!			1	2218	Received blood - past 2 months	In the past 2 months, that is, from [date 2 months ago] to yesterday, did you receive a blood transfusion?	Respondents with PHBDELG = 1	Note	1	2716	Received blood - past 2 months	In the past 2 months, that is, from [date 2 months ago] to yesterday, did you receive a blood transfusion?	Respondents with PHBDELG = 1	Note
bdc_12	donated blood - past 2 months	donated blood - past 2 months		0			7	numeric								0	#NUM!	#NUM!	#NUM!	#NUM!			1	2219	Donated blood - past 2 months	In the past 2 months, did you donate blood?	Respondents with PHBDELG = 1	Note	1	2717	Donated blood - past 2 months	In the past 2 months, did you donate blood?	Respondents with PHBDELG = 1	Note
bdc_13d	day of blood donation	day of last blood donation		0			80	numeric								0	#NUM!	#NUM!	#NUM!	#NUM!			2	2226 - 2227	Day of blood donation	What was the date when you last donated blood? Enter the day.	Respondents who answered BDC_12 = 1	Note	2	2718 - 2719	Day of last blood donation	What was the date when you last donated blood? Enter the day.	Respondents who answered BDC_12 = 1	Note
bdc_13m	month of blood donation	month of last blood donation		0			7	numeric								0	#NUM!	#NUM!	#NUM!	#NUM!			2	2224 - 2225	Month of blood donation	What was the date when you last donated blood? Enter the month.	Respondents who answered BDC_12 = 1	Note	2	2720 - 2721	Month of last blood donation	What was the date when you last donated blood? Enter the month.	Respondents who answered BDC_12 = 1	Note
bdc_13y	year of blood dontation	year of last blood donation		1			78	numeric								0	#NUM!	#NUM!	#NUM!	#NUM!			4	2220 - 2223	Year of blood dontation	What was the date when you last donated blood ? Enter a four-digit year.	Respondents who answered BDC_12 = 1	Note	4	2722 - 2725	Year of last blood donation	What was the date when you last donated blood ? Enter a four-digit year.	Respondents who answered BDC_12 = 1	Note
bdc_21	blood draw	blood draw		0			7	numeric								0	#NUM!	#NUM!	#NUM!	#NUM!			1	2229	Blood draw	Now I am going to do the blood draw. Have you ever had blood taken?	Respondents with PHBDELG = 1	Note	1	2728	Blood draw	Now I am going to do the blood draw. Have you ever had blood taken?	Respondents with PHBDELG = 1	Note
bdc_23a	blood tube collected - 01	blood tube collected - 01		0			7	numeric								0	#NUM!	#NUM!	#NUM!	#NUM!			1	2230	Blood tube collected - 01	INSTRUCTION: Record which of the required tubes of blood were collected - first tube	Respondents with PHBDELG = 1	Note	1	2729	Blood tube collected - 01	Instruction: Record which of the required tubes of blood were collected - first tube	Universe	Note
bdc_23b	blood tube collected - 02	blood tube collected - 02		0			7	numeric								0	#NUM!	#NUM!	#NUM!	#NUM!			1	2231	Blood tube collected - 02	INSTRUCTION: Record which of the required tubes of blood were collected - second tube	Respondents with PHBDELG = 1	Note	1	2730	Blood tube collected - 02	Instruction: Record which of the required tubes of blood were collected - second tube	Universe	Note
bdc_23c	blood tube collected - 03	blood tube collected - 03		1			71	numeric								0	#NUM!	#NUM!	#NUM!	#NUM!			1	2232	Blood tube collected - 03	INSTRUCTION: Record which of the required tubes of blood were collected - third tube	Respondents with PHBDELG = 1	Note	1	2731	Blood tube collected - 03	Instruction: Record which of the required tubes of blood were collected - third tube	Universe	Note
bdc_23d	blood tube collected - 04	blood tube collected - 04		0			7	numeric								0	#NUM!	#NUM!	#NUM!	#NUM!			1	2233	Blood tube collected - 04	INSTRUCTION: Record which of the required tubes of blood were collected - fourth tube	Respondents with PHBDELG = 1	Note	1	2732	Blood tube collected - 04	Instruction: Record which of the required tubes of blood were collected - fourth tube	Universe	Note
bdc_23e	blood tube collected - 05	blood tube collected - 05		0			7	numeric								0	#NUM!	#NUM!	#NUM!	#NUM!			1	2234	Blood tube collected - 05	INSTRUCTION: Record which of the required tubes of blood were collected - fifth tube	Respondents with PHBDELG = 1	Note	1	2733	Blood tube collected - 05	Instruction: Record which of the required tubes of blood were collected - fifth tube	Universe	Note
bdc_23f	blood tube collected - 06	blood tube collected - 06		0			7	numeric								0	#NUM!	#NUM!	#NUM!	#NUM!			1	2235	Blood tube collected - 06	INSTRUCTION: Record which of the required tubes of blood were collected - sixth tube	Respondents with PHBDELG = 1	Note	1	2734	Blood tube collected - 06	Instruction: Record which of the required tubes of blood were collected - sixth tube	Universe	Note
bdc_23g	blood tube collected - 07	blood tube collected - 07		0			7	numeric								0	#NUM!	#NUM!	#NUM!	#NUM!			1	2236	Blood tube collected - 07	INSTRUCTION: Record which of the required tubes of blood were collected - seventh tube	Respondents with PHBDELG = 1	Note	1	2735	Blood tube collected - 07	Instruction: Record which of the required tubes of blood were collected - seventh tube	Universe	Note
bdc_23h	blood tube collected - 08	blood tube collected - 08		0			7	numeric								0	#NUM!	#NUM!	#NUM!	#NUM!			1	2237	Blood tube collected - 08	INSTRUCTION: Record which of the required tubes of blood were collected - eighth tube	Respondents with PHBDELG = 1	Note	1	2736	Blood tube collected - 08	Instruction: Record which of the required tubes of blood were collected - eighth tube	Universe	Note
bdc_23i	blood tube collected - 09	blood tube collected - 09		0			7	numeric								0	#NUM!	#NUM!	#NUM!	#NUM!			1	2238	Blood tube collected - 09	INSTRUCTION: Record which of the required tubes of blood were collected - ninth tube	Respondents with PHBDELG = 1	Note	1	2737	Blood tube collected - 09	Instruction: Record which of the required tubes of blood were collected - ninth tube	Universe	Note
bdc_23j	blood tube collected - 10	blood tube collected - 10		0			7	numeric								0	#NUM!	#NUM!	#NUM!	#NUM!			1	2239	Blood tube collected - 10	INSTRUCTION: Record which of the required tubes of blood were collected - tenth tube	Respondents with PHBDELG = 1	Note	1	2738	Blood tube collected - 10	Instruction: Record which of the required tubes of blood were collected - tenth tube	Universe	Note
bdc_23k	blood tube collected - 11	blood tube collected - 11		0			7	numeric								0	#NUM!	#NUM!	#NUM!	#NUM!			1	2240	Blood tube collected - 11	INSTRUCTION: Record which of the required tubes of blood were collected - eleventh tube	Respondents with PHBDELG = 1	Note	1	2739	Blood tube collected - 11	Instruction: Record which of the required tubes of blood were collected - eleventh tube	Universe	Note
bdc_24	respondent position during blood draw	respondent position during blood draw		0			7	numeric								0	#NUM!	#NUM!	#NUM!	#NUM!			1	2241	Respondent position during blood draw	INSTRUCTION: Record whether the respondent was seated or supine during the blood draw.	Respondents with PHBDELG = 1	Note	1	2743	Respondent position during blood draw	Instruction: Record whether the respondent was seated or supine during the blood draw.	Universe	Note
bdc_25	reason tubes not collected	reason tubes not collected		0			7	numeric								0	#NUM!	#NUM!	#NUM!	#NUM!			2	2242 - 2243	Reason tubes not collected	INSTRUCTION: Record the reason why all required tubes were not collected.	Respondents who did not provide all required tubes of blood	Note	2	2744 - 2745	Reason tubes not collected	Instruction: Record the reason why all required tubes were not collected.	Respondents who did not provide all required tubes of blood	Note
bdcd13	donated blood - yesterday - (d)	donated blood - yesterday - (d)		0			7	numeric								0	#NUM!	#NUM!	#NUM!	#NUM!			1	2228	Donated blood - yesterday - (D)	Question	Respondents with BDC_13Y/BDC_13M/BDC_13D = yesterday	Note	1	2726	Donated blood - yesterday - (D)	Question	Respondents who answered BDC_12 = 1	Note
bir_11	weight at birth	weight at birth	weight at birth	0	integer	factor	7	numeric			0	0	0			0	#NUM!	#NUM!	13425	0.808443			1	1002	Weight at birth	How much did s/he weight at birth?	Parent or guardian of child respondent less than 12 years of age	Note	1	979	Weight at birth	How much did [he/she] weight at birth?	Respondents aged 11 and under	Note	1	1178	Weight at birth	How much did [he/she] weight at birth?	Respondents aged 11 and under	Note
bir_12	weight - pounds	weight - pounds	weight - pounds	0	integer	integer	7	numeric			0	0	0			0	#NUM!	#NUM!	#NUM!	#NUM!			2	1003 - 1004	Weight - Pounds	INTERVIEWER: Enter pounds only	Parent or guardian of respondent aged less than 12 who answered BIR_11 = 1	Note	2	980 - 981	Weight - Pounds	Interviewer: Enter pounds only	Respondents aged 11 and under with BIR_11 = 1	Note	2	1179 - 1180	Birth weight - Pounds	Interviewer: Enter pounds only	Respondents aged 11 and under who answered BIR_11 = 1	Note
bir_13	weight - ounces	weight - ounces	weight - ounces	0	integer	integer	7	numeric			0	0	0			0	#NUM!	#NUM!	#NUM!	#NUM!			2	1005 - 1006	Weight - Ounces	INTERVIEWER: Enter ounces only	Parent or guardian of respondent aged less than 12 who answered BIR_11 = 1	Note	2	982 - 983	Weight - Ounces	Interviewer: Enter ounces only	Respondents aged 11 and under with BIR_11 = 1	Note	2	1181 - 1182	Birth weight - Ounces	Interviewer: Enter ounces only	Respondents aged 11 and under who answered BIR_11 = 1	Note
bir_14	weight - grams	weight - grams	weight - grams	0	integer	integer	7	numeric			0	0	0			0	#NUM!	#NUM!	#NUM!	#NUM!			4	1007 - 1010	Weight - Grams	INTERVIEWER: Enter grams	Parent or guardian of respondent aged less than 12 who answered BIR_11 = 2	Note	4	984 - 987	Weight - Grams	Interviewer: Enter grams	Respondents aged 11 and under with BIR_11 = 2	Note	4	1183 - 1186	Birth weight - Grams	Interviewer: Enter grams	Respondents aged 11 and under with BIR_11 = 2	Note
bir_21	born before, on or after due date	born before, on or after due date	born before, on or after due date	0	integer	factor	7	numeric			0	0	0			0	#NUM!	#NUM!	13425	0.808443			1	1011	Born before, on or after due date	Was s/he born before, after or on the due date?	Parent or guardian of child respondent less than 12 years of age	Note	1	988	Born before, on or after due date	Was [he/she] born before, after or on the due date?	Respondents aged 11 and under	Note	1	1187	Born before, on or after due date	Was [he/she] born before, after or on the due date?	Respondents aged 11 and under	Note
bir_23	type of birth	type of birth	type of birth	0	integer	factor	7	numeric			0	0	0			0	#NUM!	#NUM!	13425	0.808443			1	1015	Type of birth	Was this a single birth, or was it twins or triplets?	Parent or guardian of child respondent less than 12 years of age	Note	1	992	Type of birth	Was this a single birth, or was it twins or triplets?	Respondents aged 11 and under	Note	1	1191	Type of birth	Was this a single birth, or was it twins or triplets?	Respondents aged 11 and under	Note
bir_24	respondent admitted to neonatal unit	respondent admitted to neonatal unit	respondent admitted to neonatal unit	0	integer	factor	7	numeric			0	0	0			0	#NUM!	#NUM!	13425	0.808443			1	1016	Respondent admitted to neonatal unit	Was [Respondent Name] admitted to a special neonatal unit or an intensive care unit immediately following	Parent or guardian of child respondent less than 12 years of age	Note	1	993	Respondent admitted to neonatal unit	Was [Respondent Name] admitted to a special neonatal unit or an intensive care unit immediately following	Respondents aged 11 and under	Note	1	1192	Respondent admitted to neonatal unit	Was [Respondent Name] admitted to a special neonatal unit or an intensive care unit immediately following	Respondents aged 11 and under	Note
bir_26	age of mother	age of mother	age of mother	0	integer	integer	7	numeric			0	0	0			0	#NUM!	#NUM!	#NUM!	#NUM!			2	1020 - 1021	Age of mother	How old were you when [Respondent Name] was born?	Parent or guardian of child respondent less than 12 years of age	Note	2	997 - 998	Age of mother	How old [were you/was [Respondent Name]'s biological mother] when [Respondent Name] was born?	Respondents aged 11 and under	Note	2	1196 - 1197	Age of mother	How old [were you/was [Respondent Name]'s biological mother] when [Respondent Name] was born?	Respondents aged 11 and under	Note
bpm_100	method of capture - first set	method of capture - first set		0			7	numeric								0	#NUM!	#NUM!	#NUM!	#NUM!			1	2000	Method of capture - first set	INSTRUCTION: Record how the first set of data will be captured.	All respondents	Note	1	2562	Method of capture - first set	Instruction: Record how the first set of data will be captured.	Respondents with BPCDELG = 1	Note
bpm_101a	systolic blood pressure - first set (0)	systolic blood pressure - first set (0)	systolic blood pressure - first set (0)	0	integer	integer	7	numeric			0	0	0		1	0	#NUM!	#NUM!	#NUM!	#NUM!			3	2001 - 2003	Systolic blood pressure - first set (0)	Question	All respondents	Note	3	2563 - 2565	Systolic blood pressure - first set (0)	Question	Respondents with BPCDELG = 1	Note	3	1080 - 1082	Systolic blood pressure - first set (0)	Question	Respondents with BPCDELG = 1	Note
bpm_101b	diastolic blood pressure - first set (0)	diastolic blood pressure - first set (0)		0			7	numeric								0	#NUM!	#NUM!	#NUM!	#NUM!			3	2004 - 2006	Diastolic blood pressure - first set (0)	Question	All respondents	Note	3	2566 - 2568	Diastolic blood pressure - first set (0)	Question	Respondents with BPCDELG = 1	Note
bpm_102	heart rate - first set (0)	heart rate - first set (0)		0			7	numeric								0	#NUM!	#NUM!	#NUM!	#NUM!			3	2007 - 2009	Heart rate - first set (0)	Question	All respondents	Note	3	2569 - 2571	Heart rate - first set (0)	Question	Respondents with BPCDELG = 1	Note
bpm_111a	systolic blood pressure - first set (1)	systolic blood pressure - first set (1)	systolic blood pressure - first set (1)	0	integer	integer	7	numeric			0	0	0		1	0	#NUM!	#NUM!	#NUM!	#NUM!			3	2010 - 2012	Systolic blood pressure - first set (1)	Question	All respondents	Note	3	2572 - 2574	Systolic blood pressure - first set (1)	Question	Respondents with BPCDELG = 1	Note	3	1089 - 1091	Systolic blood pressure - first set (1)	Question	Respondents with BPCDELG = 1	Note
bpm_111b	diastolic blood pressure - first set (1)	diastolic blood pressure - first set (1)		0			7	numeric								0	#NUM!	#NUM!	#NUM!	#NUM!			3	2013 - 2015	Diastolic blood pressure - first set (1)	Question	All respondents	Note	3	2575 - 2577	Diastolic blood pressure - first set (1)	Question	Respondents with BPCDELG = 1	Note
bpm_112	heart rate - first set (1)	heart rate - first set (1)		0			7	numeric								0	#NUM!	#NUM!	#NUM!	#NUM!			3	2016 - 2018	Heart rate - first set (1)	Question	All respondents	Note	3	2578 - 2580	Heart rate - first set (1)	Question	Respondents with BPCDELG = 1	Note
bpm_121a	systolic blood pressure - first set (2)	systolic blood pressure - first set (2)	systolic blood pressure - first set (2)	0	integer	integer	7	numeric			0	0	0		1	0	#NUM!	#NUM!	#NUM!	#NUM!			3	2019 - 2021	Systolic blood pressure - first set (2)	Question	All respondents	Note	3	2581 - 2583	Systolic blood pressure - first set (2)	Question	Respondents with BPCDELG = 1	Note	3	1098 - 1100	Systolic blood pressure - first set (2)	Question	Respondents with BPCDELG = 1	Note
bpm_121b	diastolic blood pressure - first set (2)	diastolic blood pressure - first set (2)		0			7	numeric								0	#NUM!	#NUM!	#NUM!	#NUM!			3	2022 - 2024	Diastolic blood pressure - first set (2)	Question	All respondents	Note	3	2584 - 2586	Diastolic blood pressure - first set (2)	Question	Respondents with BPCDELG = 1	Note
bpm_122	heart rate - first set (2)	heart rate - first set (2)		0			7	numeric								0	#NUM!	#NUM!	#NUM!	#NUM!			3	2025 - 2027	Heart rate - first set (2)	Question	All respondents	Note	3	2587 - 2589	Heart rate - first set (2)	Question	Respondents with BPCDELG = 1	Note
bpm_131a	systolic blood pressure - first set (3)	systolic blood pressure - first set (3)	systolic blood pressure - first set (3)	0	integer	integer	7	numeric			0	0	0		1	0	#NUM!	#NUM!	#NUM!	#NUM!			3	2028 - 2030	Systolic blood pressure - first set (3)	Question	All respondents	Note	3	2590 - 2592	Systolic blood pressure - first set (3)	Question	Respondents with BPCDELG = 1	Note	3	1107 - 1109	Systolic blood pressure - first set (3)	Question	Respondents with BPCDELG = 1	Note
bpm_131b	diastolic blood pressure - first set (3)	diastolic blood pressure - first set (3)		1			100	numeric								0	#NUM!	#NUM!	#NUM!	#NUM!			3	2031 - 2033	Diastolic blood pressure - first set (3)	Question	All respondents	Note	3	2593 - 2595	Diastolic blood pressure - first set (3)	Question	Respondents with BPCDELG = 1	Note
bpm_132	heart rate - first set (3)	heart rate - first set (3)		0			7	numeric								0	#NUM!	#NUM!	#NUM!	#NUM!			3	2034 - 2036	Heart rate - first set (3)	Question	All respondents	Note	3	2596 - 2598	Heart rate - first set (3)	Question	Respondents with BPCDELG = 1	Note
bpm_141a	systolic blood pressure - first set (4)	systolic blood pressure - first set (4)	systolic blood pressure - first set (4)	1	integer	integer	92	numeric			0	0	0		1	0	#NUM!	#NUM!	#NUM!	#NUM!			3	2037 - 2039	Systolic blood pressure - first set (4)	Question	All respondents	Note	3	2599 - 2601	Systolic blood pressure - first set (4)	Question	Respondents with BPCDELG = 1	Note	3	1116 - 1118	Systolic blood pressure - first set (4)	Question	Respondents with BPCDELG = 1	Note
bpm_141b	diastolic blood pressure 1st set (4) (m)	diastolic blood pressure - first set (4)		0			7	numeric								0	#NUM!	#NUM!	#NUM!	#NUM!			3	2040 - 2042	Diastolic blood pressure - first set (4) (M)	Question	All respondents	Note	3	2602 - 2604	Diastolic blood pressure - first set (4)	Question	Respondents with BPCDELG = 1	Note
bpm_142	heart rate - first set (4)	heart rate - first set (4)		1			91	numeric								0	#NUM!	#NUM!	#NUM!	#NUM!			3	2043 - 2045	Heart rate - first set (4)	Question	All respondents	Note	3	2605 - 2607	Heart rate - first set (4)	Question	Respondents with BPCDELG = 1	Note
bpm_151a	systolic blood pressure - first set (5)	systolic blood pressure - first set (5)	systolic blood pressure - first set (5)	0	integer	integer	7	numeric			0	0	0		1	0	#NUM!	#NUM!	#NUM!	#NUM!			3	2046 - 2048	Systolic blood pressure - first set (5)	Question	All respondents	Note	3	2608 - 2610	Systolic blood pressure - first set (5)	Question	Respondents with BPCDELG = 1	Note	3	1125 - 1127	Systolic blood pressure - first set (5)	Question	Respondents with BPCDELG = 1	Note
bpm_151b	diastolic blood pressure - first set (5)	diastolic blood pressure - first set (5)		1			95	numeric								0	#NUM!	#NUM!	#NUM!	#NUM!			3	2049 - 2051	Diastolic blood pressure - first set (5)	Question	All respondents	Note	3	2611 - 2613	Diastolic blood pressure - first set (5)	Question	Respondents with BPCDELG = 1	Note
bpm_152	heart rate - first set (5)	heart rate - first set (5)		0			7	numeric								0	#NUM!	#NUM!	#NUM!	#NUM!			3	2052 - 2054	Heart rate - first set (5)	Question	All respondents	Note	3	2614 - 2616	Heart rate - first set (5)	Question	Respondents with BPCDELG = 1	Note
bpm_160	accept/re-do measurements	accept/re-do measurements	accept/re-do measurements	0	integer	factor	8	numeric			0	0	0		1	0	#NUM!	#NUM!	#NUM!	#NUM!			1	2055	Accept/Re-do measurements	INSTRUCTION: Check the blood pressure and heart rate data.	All respondents	Note	1	2617	Accept/Re-do measurements	Instruction: Check the blood pressure and heart rate data.	Respondents with BPCDELG = 1 and at least 3 measurements without large discrepancies or variations.	Note	1	1134	Accept/Re-do measurements	INSTRUCTION: Check the blood pressure and heart rate data.	Respondents with BPCDELG = 1	Note
bpm_200	method of capture - second set	method of capture - second set		1			95	numeric								0	#NUM!	#NUM!	#NUM!	#NUM!			1	2065	Method of capture - second set	INSTRUCTION: Record how the second set of data will be captured.	Respondents who answered (BPM_160 = 1 and failed error conditions) or BPM_160 = 2 or BPMD161 > 144	Note	1	2627	Method of capture - second set	Instruction: Record how the second set of data will be captured.	Respondents who answered (BPM_160 = 1 and failed error conditions) or BPM_160 = 2 or BPMD161 > 144	Note
bpm_201a	systolic blood pressure - second set (0)	systolic blood pressure - second set (0)	systolic blood pressure - second set (0)	0	integer	integer	7	numeric			0	0	0		1	0	#NUM!	#NUM!	#NUM!	#NUM!			3	2066 - 2068	Systolic blood pressure - second set (0)	Question	Respondents who answered (BPM_160 = 1 and failed error conditions) or BPM_160 = 2 or BPMD161 > 144	Note	3	2628 - 2630	Systolic blood pressure - second set (0)	Question	Respondents who answered (BPM_160 = 1 and failed error conditions) or BPM_160 = 2 or BPMD161 > 144	Note	3	1148 - 1150	Systolic blood pressure - second set (0)	Question	Respondents who answered (BPM_160 = 1 and failed error conditions) or BPM_160 = 2	Note
bpm_201b	diastolic blood pressure second set (0)	diastolic blood pressure - second set (0)		0			7	numeric								0	#NUM!	#NUM!	#NUM!	#NUM!			3	2069 - 2071	Diastolic blood pressure - second set (0)	Question	Respondents who answered (BPM_160 = 1 and failed error conditions) or BPM_160 = 2 or BPMD161 > 144	Note	3	2631 - 2633	Diastolic blood pressure - second set (0)	Question	Respondents who answered (BPM_160 = 1 and failed error conditions) or BPM_160 = 2 or BPMD161 > 144	Note
bpm_202	heart rate - second set (0)	heart rate - second set (0)		0			7	numeric								0	#NUM!	#NUM!	#NUM!	#NUM!			3	2072 - 2074	Heart rate - second set (0)	Question	Respondents who answered (BPM_160 = 1 and failed error conditions) or BPM_160 = 2 or BPMD161 > 144	Note	3	2634 - 2636	Heart rate - second set (0)	Question	Respondents who answered (BPM_160 = 1 and failed error conditions) or BPM_160 = 2 or BPMD161 > 144	Note
bpm_211a	systolic blood pressure - second set (1)	systolic blood pressure - second set (1)	systolic blood pressure - second set (1)	0	integer	integer	7	numeric			0	0	0		1	0	#NUM!	#NUM!	#NUM!	#NUM!			3	2075 - 2077	Systolic blood pressure - second set (1)	Question	Respondents who answered (BPM_160 = 1 and failed error conditions) or BPM_160 = 2 or BPMD161 > 144	Note	3	2637 - 2639	Systolic blood pressure - second set (1)	Question	Respondents who answered (BPM_160 = 1 and failed error conditions) or BPM_160 = 2 or BPMD161 > 144	Note	3	1157 - 1159	Systolic blood pressure - second set (1)	Question	Respondents who answered (BPM_160 = 1 and failed error conditions) or BPM_160 = 2	Note
bpm_211b	diastolic blood pressure second set (1)	diastolic blood pressure - second set (1)		0			8	numeric								0	#NUM!	#NUM!	#NUM!	#NUM!			3	2078 - 2080	Diastolic blood pressure - second set (1)	Question	Respondents who answered (BPM_160 = 1 and failed error conditions) or BPM_160 = 2 or BPMD161 > 144	Note	3	2640 - 2642	Diastolic blood pressure - second set (1)	Question	Respondents who answered (BPM_160 = 1 and failed error conditions) or BPM_160 = 2 or BPMD161 > 144	Note
bpm_212	heart rate - second set (1)	heart rate - second set (1)		0			46	numeric								0	#NUM!	#NUM!	#NUM!	#NUM!			3	2081 - 2083	Heart rate - second set (1)	Question	Respondents who answered (BPM_160 = 1 and failed error conditions) or BPM_160 = 2 or BPMD161 > 144	Note	3	2643 - 2645	Heart rate - second set (1)	Question	Respondents who answered (BPM_160 = 1 and failed error conditions) or BPM_160 = 2 or BPMD161 > 144	Note
bpm_221a	systolic blood pressure - second set (2)	systolic blood pressure - second set (2)	systolic blood pressure - second set (2)	1	integer	integer	47	numeric			0	0	0		1	0	#NUM!	#NUM!	#NUM!	#NUM!			3	2084 - 2086	Systolic blood pressure - second set (2)	Question	Respondents who answered (BPM_160 = 1 and failed error conditions) or BPM_160 = 2 or BPMD161 > 144	Note	3	2646 - 2648	Systolic blood pressure - second set (2)	Question	Respondents who answered (BPM_160 = 1 and failed error conditions) or BPM_160 = 2 or BPMD161 > 144	Note	3	1166 - 1168	Systolic blood pressure - second set (2)	Question	Respondents who answered (BPM_160 = 1 and failed error conditions) or BPM_160 = 2	Note
bpm_221b	diastolic blood pressure second set (2)	diastolic blood pressure - second set (2)		0			30	numeric								0	#NUM!	#NUM!	#NUM!	#NUM!			3	2087 - 2089	Diastolic blood pressure - second set (2)	Question	Respondents who answered (BPM_160 = 1 and failed error conditions) or BPM_160 = 2 or BPMD161 > 144	Note	3	2649 - 2651	Diastolic blood pressure - second set (2)	Question	Respondents who answered (BPM_160 = 1 and failed error conditions) or BPM_160 = 2 or BPMD161 > 144	Note
bpm_222	heart rate - second set (2)	heart rate - second set (2)		0			34	numeric								0	#NUM!	#NUM!	#NUM!	#NUM!			3	2090 - 2092	Heart rate - second set (2)	Question	Respondents who answered (BPM_160 = 1 and failed error conditions) or BPM_160 = 2 or BPMD161 > 144	Note	3	2652 - 2654	Heart rate - second set (2)	Question	Respondents who answered (BPM_160 = 1 and failed error conditions) or BPM_160 = 2 or BPMD161 > 144	Note
bpm_231a	systolic blood pressure - second set (3)	systolic blood pressure - second set (3)	systolic blood pressure - second set (3)	0	integer	integer	41	numeric			0	0	0		1	0	#NUM!	#NUM!	#NUM!	#NUM!			3	2093 - 2095	Systolic blood pressure - second set (3)	Question	Respondents who answered (BPM_160 = 1 and failed error conditions) or BPM_160 = 2 or BPMD161 > 144	Note	3	2655 - 2657	Systolic blood pressure - second set (3)	Question	Respondents who answered (BPM_160 = 1 and failed error conditions) or BPM_160 = 2 or BPMD161 > 144	Note	3	1175 - 1177	Systolic blood pressure - second set (3)	Question	Respondents who answered (BPM_160 = 1 and failed error conditions) or BPM_160 = 2	Note
bpm_231b	diastolic blood pressure second set (3)	diastolic blood pressure - second set (3)		0			17	numeric								0	#NUM!	#NUM!	#NUM!	#NUM!			3	2096 - 2098	Diastolic blood pressure - second set (3)	Question	Respondents who answered (BPM_160 = 1 and failed error conditions) or BPM_160 = 2 or BPMD161 > 144	Note	3	2658 - 2660	Diastolic blood pressure - second set (3)	Question	Respondents who answered (BPM_160 = 1 and failed error conditions) or BPM_160 = 2 or BPMD161 > 144	Note
bpm_232	heart rate - second set (3)	heart rate - second set (3)		1			28	numeric								0	#NUM!	#NUM!	#NUM!	#NUM!			3	2099 - 2101	Heart rate - second set (3)	Question	Respondents who answered (BPM_160 = 1 and failed error conditions) or BPM_160 = 2 or BPMD161 > 144	Note	3	2661 - 2663	Heart rate - second set (3)	Question	Respondents who answered (BPM_160 = 1 and failed error conditions) or BPM_160 = 2 or BPMD161 > 144	Note
bpm_241a	systolic blood pressure - second set (4)	systolic blood pressure - second set (4)	systolic blood pressure - second set (4)	0	integer	integer	7	numeric			0	0	0		1	0	#NUM!	#NUM!	#NUM!	#NUM!			3	2102 - 2104	Systolic blood pressure - second set (4)	Question	Respondents who answered (BPM_160 = 1 and failed error conditions) or BPM_160 = 2 or BPMD161 > 144	Note	3	2664 - 2666	Systolic blood pressure - second set (4)	Question	Respondents who answered (BPM_160 = 1 and failed error conditions) or BPM_160 = 2 or BPMD161 > 144	Note	3	1184 - 1186	Systolic blood pressure - second set (4)	Question	Respondents who answered (BPM_160 = 1 and failed error conditions) or BPM_160 = 2	Note
bpm_241b	diastolic blood pressure second set (4)	diastolic blood pressure - second set (4)		0			47	numeric								0	#NUM!	#NUM!	#NUM!	#NUM!			3	2105 - 2107	Diastolic blood pressure - second set (4)	Question	Respondents who answered (BPM_160 = 1 and failed error conditions) or BPM_160 = 2 or BPMD161 > 144	Note	3	2667 - 2669	Diastolic blood pressure - second set (4)	Question	Respondents who answered (BPM_160 = 1 and failed error conditions) or BPM_160 = 2 or BPMD161 > 144	Note
bpm_242	heart rate - second set (4)	heart rate - second set (4)		0			46	numeric								0	#NUM!	#NUM!	#NUM!	#NUM!			3	2108 - 2110	Heart rate - second set (4)	Question	Respondents who answered (BPM_160 = 1 and failed error conditions) or BPM_160 = 2 or BPMD161 > 144	Note	3	2670 - 2672	Heart rate - second set (4)	Question	Respondents who answered (BPM_160 = 1 and failed error conditions) or BPM_160 = 2 or BPMD161 > 144	Note
bpm_251a	systolic blood pressure - second set (5)	systolic blood pressure - second set (5)	systolic blood pressure - second set (5)	0	integer	integer	71	numeric			0	0	0		1	0	#NUM!	#NUM!	#NUM!	#NUM!			3	2111 - 2113	Systolic blood pressure - second set (5)	Question	Respondents who answered (BPM_160 = 1 and failed error conditions) or BPM_160 = 2 or BPMD161 > 144	Note	3	2673 - 2675	Systolic blood pressure - second set (5)	Question	Respondents who answered (BPM_160 = 1 and failed error conditions) or BPM_160 = 2 or BPMD161 > 144	Note	3	1193 - 1195	Systolic blood pressure - second set (5)	Question	Respondents who answered (BPM_160 = 1 and failed error conditions) or BPM_160 = 2	Note
bpm_251b	diastolic blood pressure second set (5)	diastolic blood pressure - second set (5)		0			7	numeric								0	#NUM!	#NUM!	#NUM!	#NUM!			3	2114 - 2116	Diastolic blood pressure - second set (5)	Question	Respondents who answered (BPM_160 = 1 and failed error conditions) or BPM_160 = 2 or BPMD161 > 144	Note	3	2676 - 2678	Diastolic blood pressure - second set (5)	Question	Respondents who answered (BPM_160 = 1 and failed error conditions) or BPM_160 = 2 or BPMD161 > 144	Note
bpm_252	heart rate - second set (5)	heart rate - second set (5)		0			11	numeric								0	#NUM!	#NUM!	#NUM!	#NUM!			3	2117 - 2119	Heart rate - second set (5)	Question	Respondents who answered (BPM_160 = 1 and failed error conditions) or BPM_160 = 2 or BPMD161 > 144	Note	3	2679 - 2681	Heart rate - second set (5)	Question	Respondents who answered (BPM_160 = 1 and failed error conditions) or BPM_160 = 2 or BPMD161 > 144	Note
bpm_260	accept/re-do measurements	accept/re-do measurements	accept/re-do measurements	1	integer	factor	64	numeric			0	0	0		1	0	#NUM!	#NUM!	15543	0.935987			1	2120	Accept/Re-do measurements	INSTRUCTION: Check the blood pressure and heart rate data.	Respondents who answered (BPM_160 = 1 and failed error conditions) or BPM_160 = 2 or BPMD161 > 144	Note	1	2682	Accept/Re-do measurements	Instruction: Check the blood pressure and heart rate data.	Respondents who answered (BPM_160 = 1 and failed error conditions) or BPM_160 = 2 or BPMD161 > 144	Note	1	1202	Accept/Re-do measurements	INSTRUCTION: Check the blood pressure and heart rate data.	Universe	Note
bpm_300	method of capture - third set			1			64	numeric								0	#NUM!	#NUM!	#NUM!	#NUM!			1	2130	Method of capture - third set	INSTRUCTION: Record how the third set of data will be captured.	Respondents who answered (BPM_260 = 1 and failed error conditions) or BPM_260 = 2 or BPMD261 > 144	Note
bpm_301a	systolic blood pressure - third set (0)			0			7	numeric								0	#NUM!	#NUM!	#NUM!	#NUM!			3	2131 - 2133	Systolic blood pressure - third set (0)	Question	Respondents who answered (BPM_260 = 1 and failed error conditions) or BPM_260 = 2 or BPMD261 > 144	Note
bpm_301b	diastolic blood pressure - third set (0)			0			12	numeric								0	#NUM!	#NUM!	#NUM!	#NUM!			3	2134 - 2136	Diastolic blood pressure - third set (0)	Question	Respondents who answered (BPM_260 = 1 and failed error conditions) or BPM_260 = 2 or BPMD261 > 144	Note
bpm_302	heart rate - third set (0)			0			7	numeric								0	#NUM!	#NUM!	#NUM!	#NUM!			3	2137 - 2139	Heart rate - third set (0)	Question	Respondents who answered (BPM_260 = 1 and failed error conditions) or BPM_260 = 2 or BPMD261 > 144	Note
bpm_311a	systolic blood pressure - third set (1)			1			23	numeric								0	#NUM!	#NUM!	#NUM!	#NUM!			3	2140 - 2142	Systolic blood pressure - third set (1)	Question	Respondents who answered (BPM_260 = 1 and failed error conditions) or BPM_260 = 2 or BPMD261 > 144	Note
bpm_311b	diastolic blood pressure - third set (1)			1			20	numeric								0	#NUM!	#NUM!	#NUM!	#NUM!			3	2143 - 2145	Diastolic blood pressure - third set (1)	Question	Respondents who answered (BPM_260 = 1 and failed error conditions) or BPM_260 = 2 or BPMD261 > 144	Note
bpm_312	heart rate - third set (1)			1			20	numeric								0	#NUM!	#NUM!	#NUM!	#NUM!			3	2146 - 2148	Heart rate - third set (1)	Question	Respondents who answered (BPM_260 = 1 and failed error conditions) or BPM_260 = 2 or BPMD261 > 144	Note
bpm_321a	systolic blood pressure - third set (2)			1			19	numeric								0	#NUM!	#NUM!	#NUM!	#NUM!			3	2149 - 2151	Systolic blood pressure - third set (2)	Question	Respondents who answered (BPM_260 = 1 and failed error conditions) or BPM_260 = 2 or BPMD261 > 144	Note
bpm_321b	diastolic blood pressure - third set (2)			1			25	numeric								0	#NUM!	#NUM!	#NUM!	#NUM!			3	2152 - 2154	Diastolic blood pressure - third set (2)	Question	Respondents who answered (BPM_260 = 1 and failed error conditions) or BPM_260 = 2 or BPMD261 > 144	Note
bpm_322	heart rate - third set (2)			1			23	numeric								0	#NUM!	#NUM!	#NUM!	#NUM!			3	2155 - 2157	Heart rate - third set (2)	Question	Respondents who answered (BPM_260 = 1 and failed error conditions) or BPM_260 = 2 or BPMD261 > 144	Note
bpm_331a	systolic blood pressure - third set (3)			1			26	numeric								0	#NUM!	#NUM!	#NUM!	#NUM!			3	2158 - 2160	Systolic blood pressure - third set (3)	Question	Respondents who answered (BPM_260 = 1 and failed error conditions) or BPM_260 = 2 or BPMD261 > 144	Note
bpm_331b	diastolic blood pressure - third set (3)			0			8	numeric								0	#NUM!	#NUM!	#NUM!	#NUM!			3	2161 - 2163	Diastolic blood pressure - third set (3)	Question	Respondents who answered (BPM_260 = 1 and failed error conditions) or BPM_260 = 2 or BPMD261 > 144	Note
bpm_332	heart rate - third set (3)			0			7	numeric								0	#NUM!	#NUM!	#NUM!	#NUM!			3	2164 - 2166	Heart rate - third set (3)	Question	Respondents who answered (BPM_260 = 1 and failed error conditions) or BPM_260 = 2 or BPMD261 > 144	Note
bpm_341a	systolic blood pressure - third set (4)			0			7	numeric								0	#NUM!	#NUM!	#NUM!	#NUM!			3	2167 - 2169	Systolic blood pressure - third set (4)	Question	Respondents who answered (BPM_260 = 1 and failed error conditions) or BPM_260 = 2 or BPMD261 > 144	Note
bpm_341b	diastolic blood pressure - third set (4)			0			64	numeric								0	#NUM!	#NUM!	#NUM!	#NUM!			3	2170 - 2172	Diastolic blood pressure - third set (4)	Question	Respondents who answered (BPM_260 = 1 and failed error conditions) or BPM_260 = 2 or BPMD261 > 144	Note
bpm_342	heart rate - third set (4)			0			9	numeric								0	#NUM!	#NUM!	#NUM!	#NUM!			3	2173 - 2175	Heart rate - third set (4)	Question	Respondents who answered (BPM_260 = 1 and failed error conditions) or BPM_260 = 2 or BPMD261 > 144	Note
bpm_351a	systolic blood pressure - third set (5)			1			76	numeric								0	#NUM!	#NUM!	#NUM!	#NUM!			3	2176 - 2178	Systolic blood pressure - third set (5)	Question	Respondents who answered (BPM_260 = 1 and failed error conditions) or BPM_260 = 2 or BPMD261 > 144	Note
bpm_351b	diastolic blood pressure - third set (5)			1			18	numeric								0	#NUM!	#NUM!	#NUM!	#NUM!			3	2179 - 2181	Diastolic blood pressure - third set (5)	Question	Respondents who answered (BPM_260 = 1 and failed error conditions) or BPM_260 = 2 or BPMD261 > 144	Note
bpm_352	heart rate - third set (5)			0			7	numeric								0	#NUM!	#NUM!	#NUM!	#NUM!			3	2182 - 2184	Heart rate - third set (5)	Question	Respondents who answered (BPM_260 = 1 and failed error conditions) or BPM_260 = 2 or BPMD261 > 144	Note
bpm_360	accept/re-do measurements			0			7	numeric								0	#NUM!	#NUM!	#NUM!	#NUM!			1	2185	Accept/Re-do measurements	INSTRUCTION: Check the blood pressure and heart rate data.	Respondents who answered (BPM_260 = 1 and failed error conditions) or BPM_260 = 2 or BPMD261 > 144	Note
bpmd261	average systolic bp - second set - (d)	avg systolic blood pressure (mmhg) second set (d)	avg systolic blood pressure (mmhg) secon	0	integer	integer	7	numeric			0	0	0			0	#NUM!	#NUM!	#NUM!	#NUM!			3	2121 - 2123	Average systolic blood pressure - second set - (D)	Question	Respondents who answered BPM_260 = 1	Note	3	2683 - 2685	Average systolic blood pressure (mmHg) - second set - (D)	Question	Respondents who answered BPM_260 = 1	Note	4	1204 - 1207	Average systolic blood pressure (mmHg) - second set - (D)	Question	Respondents with BPM_260 = 1	Note
bpmd262	average diastolic bp - second set - (d)	avg diastolic blood pressure (mmhg) second set (d)	avg diastolic blood pressure (mmhg) sec	0	integer	integer	7	numeric			0	0	0			0	#NUM!	#NUM!	#NUM!	#NUM!			3	2124 - 2126	Average diastolic blood pressure - second set - (D)	Question	Respondents who answered BPM_260 = 1	Note	3	2686 - 2688	Average diastolic blood pressure (mmHg) - second set - (D)	Question	Respondents who answered BPM_260 = 1	Note	4	1208 - 1211	Average diastolic blood pressure (mmHg) - second set - (D)	Question	Respondents with BPM_260 = 1	Note
bpmd263	avg resting heart rate second set - (d)	average resting heart rate - second set - (d)	average resting heart rate - second set	0	integer	integer	7	numeric			0	0	0			0	#NUM!	#NUM!	#NUM!	#NUM!			3	2127 - 2129	Average resting heart rate - second set - (D)	Question	Respondents who answered BPM_260 = 1	Note	3	2689 - 2691	Average resting heart rate - second set - (D)	Question	Respondents who answered BPM_260 = 1	Note	4	1212 - 1215	Average resting heart rate - second set - (D)	Question	Respondents with BPM_260 = 1	Note
bpmd361	average systolic bp - third set - (d)			0			7	numeric								0	#NUM!	#NUM!	#NUM!	#NUM!			3	2186 - 2188	Average systolic blood pressure - third set - (D)	Question	Respondents who answered BPM_360 = 1	Note
bpmd362	average diastolic bp - third set - (d)			0			7	numeric								0	#NUM!	#NUM!	#NUM!	#NUM!			3	2189 - 2191	Average diastolic blood pressure - third set - (D)	Question	Respondents who answered BPM_360 = 1	Note
bpmd363	avg resting heart rate - third set - (d)			0			7	numeric								0	#NUM!	#NUM!	#NUM!	#NUM!			3	2192 - 2194	Average resting heart rate - third set - (D)	Question	Respondents who answered BPM_360 = 1	Note
bpmdpbpd	final prevalence avg diastolic bp (d)	final prevalence avg. diastolic bp (mmhg) - (d)	final prevalence avg. diastolic bp (mmhg	0	integer	integer	7	numeric			0	0	0			0	#NUM!	#NUM!	#NUM!	#NUM!			3	2207 - 2209	Final prevalence average diastolic blood pressure - (D)	Question	All respondents	Note	3	2704 - 2706	Final prevalence avg. diastolic blood pressure (mmHg) - (D)	Question	Respondents with BPCDELG = 1	Note	3	1219 - 1221	Final prevalence avg. diastolic blood pressure (mmHg) - (D)	Question	Respondents with BPCDELG = 1	Note
bpmdpbps	final prevalence average systolic bp (d)	final prev avg systolic blood pressure (mmhg) (d)	final prev avg systolic blood pressure (	0	integer	integer	7	numeric			0	0	0			0	#NUM!	#NUM!	#NUM!	#NUM!			3	2204 - 2206	Final prevalence average systolic blood pressure - (D)	Question	All respondents	Note	3	2701 - 2703	Final prevalence avg. systolic blood pressure (mmHg) - (D)	Question	Respondents with BPCDELG = 1	Note	3	1216 - 1218	Final prevalence avg. systolic blood pressure (mmHg) - (D)	Question	Respondents with BPCDELG = 1	Note
bpmdphr	final prevalence avg rest heart rate (d)	final prevalence avg resting heart rate - (d)	final prevalence avg resting heart rate	0	integer	integer	7	numeric			0	0	0			0	#NUM!	#NUM!	#NUM!	#NUM!			3	2210 - 2212	Final prevalence average resting heart rate - (D)	Question	All respondents	Note	3	2707 - 2709	Final prevalence average resting heart rate - (D)	Question	Respondents with BPCDELG = 1	Note	3	1222 - 1224	Final prevalence average resting heart rate - (D)	Question	Respondents with BPCDELG = 1	Note
bpmdsbpd	final screening avg diastolic bp - (d)	final screening avg diastolic bp (mmhg) (d)		0			7	numeric								0	#NUM!	#NUM!	#NUM!	#NUM!			3	2198 - 2200	Final screening average diastolic blood pressure - (D)	Question	All respondents	Note	3	2695 - 2697	Final screening average diastolic blood pressure (mmHg) (D)	Question	Respondents with BPCDELG = 1	Note
bpmdsbps	final screening average systolic bp (d)	final screening avg systolic bp (mmhg) - (d)		0			7	numeric								0	#NUM!	#NUM!	#NUM!	#NUM!			3	2195 - 2197	Final screening average systolic blood pressure - (D)	Question	All respondents	Note	3	2692 - 2694	Final screening average systolic blood pressure (mmHg) - (D)	Question	Respondents with BPCDELG = 1	Note
bpmdshr	final screening avg rest heart rate (d)	final screening avg resting heart rate - (d)		0			23	numeric								0	#NUM!	#NUM!	#NUM!	#NUM!			3	2201 - 2203	Final screening average resting heart rate - (D)	Question	All respondents	Note	3	2698 - 2700	Final screening average resting heart rate - (D)	Question	Respondents with BPCDELG = 1	Note
bri_11	respondent breastfed	respondent breastfed	respondent breastfed	0	integer	factor	7	numeric			0	0	0			0	#NUM!	#NUM!	13425	0.808443			1	1022	Respondent breastfed	Did you breastfeed [Respondent Name] as an infant, even if only for a short period of time?	Birth or biological parent of child respondent less than 12 years of age	Note	1	999	Respondent breastfed	Did [you/[Respondent Name]'s biological mother] breastfeed [Respondent Name] as an infant, even if only	Respondents aged 11 and under	This question was coded as "not stated" if a biological parent was not providing the information (PPI_02 = 2	1	1198	Respondent breastfed	Did [you/[Respondent Name]'s biological mother] breastfeed [Respondent Name] as an infant, even if only	Respondents aged 11 and under with PPID03 = 1,2	This question was coded as "not stated" if a biological parent was not providing the information (PPID03 =
c2_day	day of household interview	day of household interview	day of household interview	0	integer	integer	7	numeric			0	0	0		1	0	#NUM!	#NUM!	#NUM!	#NUM!			2	1512 - 1513	Day of household interview	Question	All respondents	Note	2	1444 - 1445	Day of household interview	Question	All respondents	Note	2	11 - 12	Day of household interview	Question	All respondents	Note
c2_mth	month of household interview	month of household interview	month of household interview	0	integer	integer	14	numeric			0	0	0		1	0	#NUM!	#NUM!	#NUM!	#NUM!			2	1510 - 1511	Month of household interview	Question	All respondents	Note	2	1442 - 1443	Month of household interview	Question	All respondents	Note	2	13 - 14	Month of household interview	Question	All respondents	Note
c2_year	year of household interview	year of household interview	year of household interview	1	integer	integer	18	numeric			0	0	0		1	0	#NUM!	#NUM!	#NUM!	#NUM!			4	1506 - 1509	Year of household interview	Question	All respondents	Note	4	1438 - 1441	Year of household interview	Question	All respondents	Note	4	15 - 18	Year of household interview	Question	All respondents	Note
cbc_ba	basophils (109/l)	basophils (109/l)		0			121	numeric								0	#NUM!	#NUM!	#NUM!	#NUM!			3.1	3860 - 3862	Basophils (10-9/L)	Question	Respondents with PHBDELG = 1	Note	3.1	3933 - 3935	Basophils (109/L)	Question	Respondents with PHBDELG = 1	Measured in whole blood
cbc_eo	eosinophils (109/l)	eosinophils (109/l)		0			8	numeric								0	#NUM!	#NUM!	#NUM!	#NUM!			3.1	3857 - 3859	Eosinophils (10-9/L)	Question	Respondents with PHBDELG = 1	Note	3.1	3930 - 3932	Eosinophils (109/L)	Question	Respondents with PHBDELG = 1	Measured in whole blood
cbc_hct	haematocrit (l/l)	hematocrit (l/l)	hematocrit (l/l)	0	double	numeric	59	numeric			0	0	0			0	#NUM!	#NUM!	#NUM!	#NUM!			5.3	3818 - 3822	Haematocrit (L/L)	Question	Respondents with PHBDELG = 1	Note	5.3	3891 - 3895	Hematocrit (L/L)	Question	Respondents with PHBDELG = 1	Measured in whole blood
cbc_ly	lymphocytes (109 /l)	lymphocytes (109/l)		0			7	numeric								0	#NUM!	#NUM!	#NUM!	#NUM!			4.1	3846 - 3849	Lymphocytes (10-9 /L)	Question	Respondents with PHBDELG = 1	Note	4.1	3919 - 3922	Lymphocytes (109/L)	Question	Respondents with PHBDELG = 1	Measured in whole blood
cbc_mcv	mean corpuscular volume (mcv) (fl)	mean corpuscular volume (mcv) (fl)	mean corpuscular volume (mcv) (fl)	0	double	numeric	7	numeric			0	0	0			0	#NUM!	#NUM!	#NUM!	#NUM!			5.1	3823 - 3827	Mean corpuscular volume (MCV) (fL)	Question	Respondents with PHBDELG = 1	Note	5.1	3896 - 3900	Mean corpuscular volume (MCV) (fL)	Question	Respondents with PHBDELG = 1	Measured in whole blood
cbc_mo	monocytes (109/l)	monocytes (109/l)		0			14	numeric								0	#NUM!	#NUM!	#NUM!	#NUM!			3.1	3850 - 3852	Monocytes (10-9/L)	Question	Respondents with PHBDELG = 1	Note	3.1	3923 - 3925	Monocytes (109/L)	Question	Respondents with PHBDELG = 1	Measured in whole blood
cbc_mpv	mean platelet volume (mpv)	mean platelet volume (mpv) (fl)		0			13	numeric								0	#NUM!	#NUM!	#NUM!	#NUM!			4.1	3842 - 3845	Mean platelet volume (MPV)	Question	Respondents with PHBDELG = 1	Note	4.1	3915 - 3918	Mean platelet volume (MPV) (fL)	Question	Respondents with PHBDELG = 1	Measured in whole blood
cbc_ne	neutrophils (109/l)	neutrophils (109/l)		0			7	numeric								0	#NUM!	#NUM!	#NUM!	#NUM!			4.1	3853 - 3856	Neutrophils (10-9/L)	Question	Respondents with PHBDELG = 1	Note	4.1	3926 - 3929	Neutrophils (109/L)	Question	Respondents with PHBDELG = 1	Measured in whole blood
ccc_12	asthma - age first diagnosed	asthma - age first diagnosed	asthma - age first diagnosed	0	integer	integer	7	numeric	1		0	0	0	1		0	#NUM!	#NUM!	#NUM!	#NUM!			2	708 - 709	Asthma - age first diagnosed	How old were you when this was first diagnosed?	Respondents who answered CCC_11 = 1	Note	2	681 - 682	Asthma - age first diagnosed	How old were you when this was first diagnosed?	Respondents who answered CCC_11 = 1	Note	2	88 - 89	Asthma - age first diagnosed	How old were you when this was first diagnosed?	Respondents who answered CCC_11 = 1	Note
ccc_13	asthma - had symptoms or attacks	asthma - had symptoms or attacks	asthma - had symptoms or attacks	0	integer	factor	7	numeric			0	0	0			0	#NUM!	#NUM!	14935	0.899374			1	710	Asthma - had symptoms or attacks	Have you had any asthma symptoms or asthma attacks in the past 12 months?	Respondents who answered CCC_11 = 1	Note	1	683	Asthma - had symptoms or attacks	Have you had any asthma symptoms or asthma attacks in the past 12 months?	Respondents who answered CCC_11 = 1	Note	1	90	Asthma - had symptoms or attacks	Have you had any asthma symptoms or asthma attacks in the past 12 months?	Respondents who answered CCC_11 = 1	Note
ccc_21	has fibromyalgia	has fibromyalgia	has fibromyalgia	0	integer	factor	7	numeric			0	0	0			0	#NUM!	#NUM!	3181	0.191557			1	711	Has fibromyalgia	Do you have fibromyalgia?	Respondents aged 12 and older	Note	1	684	Has fibromyalgia	Do you have fibromyalgia?	Respondents aged 12 and older	Note	1	91	Has fibromyalgia	Do you have fibromyalgia?	Respondents aged 12 and older	Note
ccc_23	kind of arthritis / rheumatism	kind of arthritis / rheumatism		0			7	numeric								0	#NUM!	#NUM!	#NUM!	#NUM!			1	713	Kind of arthritis / rheumatism	What kind of arthritis do you have?	Respondents aged 12 and older who answered CCC_22 = 1	Note	1	686	Kind of arthritis / rheumatism	What kind of arthritis do you have?	Respondents aged 12 and older who answered CCC_22 = 1	Note
ccc_32	medication high blood pres. - past month	medication - high blood pressure - past month	medication - high blood pressure - past	0	integer	factor	7	numeric			0	0	0			0	#NUM!	#NUM!	1081	0.065097			1	716	Medication - high blood pressure - past month	In the past month have you taken any medicine for high blood pressure?	Respondents aged 12 and older	Note	1	690	Medication - high blood pressure - past month	In the past month have you taken any medicine for high blood pressure?	Respondents aged 6 and older	Note	1	99	Medication - high blood pressure - past month	In the past month have you taken any medicine for high blood pressure?	Respondents aged 6 and older	Note
ccc_33	ever had blood cholesterol measured	ever had blood cholesterol measured	ever had blood cholesterol measured	0	integer	factor	7	numeric			0	0	0			0	#NUM!	#NUM!	1081	0.065097			1	717	Ever had blood cholesterol measured	Have you ever had your blood cholesterol measured?	Respondents aged 12 and older	Note	1	691	Ever had blood cholesterol measured	Have you ever had your blood cholesterol measured?	Respondents aged 6 and older	Note	1	100	Ever had blood cholesterol measured	Have you ever had your blood cholesterol measured?	Respondents aged 6 and older	Note
ccc_41	has chronic bronchitis	has chronic bronchitis	has chronic bronchitis	0	integer	factor	7	numeric			0	0	0			0	#NUM!	#NUM!	#NUM!	#NUM!			1	719	Has chronic bronchitis	(Remember, we're interested in conditions diagnosed by a health professional.) Do you have chronic	All respondents	Note	1	693	Has chronic bronchitis	(Remember, we're interested in conditions diagnosed by a health professional.) Do you have chronic	All respondents	Note	1	102	Has chronic bronchitis	(Remember, we're interested in conditions diagnosed by a health professional.) Do you have chronic	All respondents	Note
ccc_43	has emphysema	has emphysema	has emphysema	0	integer	factor	7	numeric			0	0	0			0	#NUM!	#NUM!	7547	0.454474			1	722	Has emphysema	Do you have emphysema?	Respondents aged 30 and older	Note	1	696	Has emphysema	Do you have emphysema?	Respondents aged 30 and older	Note	1	105	Has emphysema	Do you have emphysema?	Respondents aged 30 and older	Note
ccc_51	has diabetes	has diabetes	has diabetes	0	integer	factor	7	numeric			0	0	0			0	#NUM!	#NUM!	#NUM!	#NUM!			1	728	Has diabetes	(Remember, we're interested in conditions diagnosed by a health professional.) Do you have diabetes?	All respondents	Note	1	702	Has diabetes	(Remember, we're interested in conditions diagnosed by a health professional.) Do you have diabetes?	All respondents	Note	1	111	Has diabetes	(Remember, we're interested in conditions diagnosed by a health professional.) Do you have diabetes?	All respondents	Note
ccc_52a	diabetes - insulin dependant	diabetes - insulin dependant	diabetes - insulin dependant	0	integer	factor	7	numeric			0	0	0			0	#NUM!	#NUM!	15860	0.955076			1	729	Diabetes - insulin dependant	Were you diagnosed with: insulin dependent diabetes (Type 1)?	Respondents who answered CCC_51 = 1	Note	1	703	Diabetes - insulin dependant	Were you diagnosed with: insulin dependent diabetes (Type 1)?	Respondents who answered CCC_51 = 1	Note	1	112	Diabetes - insulin dependant	Were you diagnosed with: insulin dependent diabetes - Type 1?	Respondents who answered CCC_51 = 1	Note
ccc_52b	diabetes - non-insulin dependant	diabetes - non-insulin dependant	diabetes - non-insulin dependant	0	integer	factor	7	numeric			0	0	0			0	#NUM!	#NUM!	15860	0.955076			1	730	Diabetes - non-insulin dependant	Were you diagnosed with: non-insulin dependent diabetes (Type 2)?	Respondents who answered CCC_51 = 1	Note	1	704	Diabetes - non-insulin dependant	Were you diagnosed with: non-insulin dependent diabetes (Type 2)?	Respondents who answered CCC_51 = 1	Note	1	113	Diabetes - non-insulin dependant	Were you diagnosed with: non-insulin dependent diabetes - Type 2?	Respondents who answered CCC_51 = 1	Note
ccc_61	has heart disease	has heart disease	has heart disease	1	integer	factor	13	numeric			0	0	0			0	#NUM!	#NUM!	#NUM!	#NUM!			1	734	Has heart disease	Do you have heart disease?	All respondents	Note	1	708	Has heart disease	Do you have heart disease?	All respondents	Note	1	117	Has heart disease	Do you have heart disease?	All respondents	Note
ccc_74a	type of cancer - breast	type of cancer - breast	type of cancer - breast	0	integer	factor	8	numeric			0	0	0			0	#NUM!	#NUM!	16123	0.970914			1	742	Type of cancer - breast	What type of cancer do you have? - Breast	Universe	Note	1	716	Type of cancer - breast	What type of cancer do/did you have? - Breast	Female respondents who answered CCC_71 = 1 or CCC_72 = 1	Note	1	125	Type of cancer - breast	What type of cancer [do/did] you have? - Breast	Female respondents who answered CCC_71 = 1 or CCC_72 = 1	Note
ccc_74b	type of cancer - colorectal	type of cancer - colorectal	type of cancer - colorectal	0	integer	factor	8	numeric			0	0	0			0	#NUM!	#NUM!	16123	0.970914			1	743	Type of cancer - colorectal	What type of cancer do you have? - Colorectal	Universe	Note	1	717	Type of cancer - colorectal	What type of cancer do/did you have? - Colorectal	Female respondents who answered CCC_71 = 1 or CCC_72 = 1	Note	1	126	Type of cancer - colorectal	What type of cancer [do/did] you have? - Colorectal	Female respondents who answered CCC_71 = 1 or CCC_72 = 1	Note
ccc_74c	type of cancer - skin (melanoma)	type of cancer - skin (melanoma)	type of cancer - skin (melanoma)	0	integer	factor	8	numeric			0	0	0			0	#NUM!	#NUM!	16123	0.970914			1	744	Type of cancer - skin (melanoma)	What type of cancer do you have? - Skin - Melanoma	Universe	Note	1	718	Type of cancer - skin (melanoma)	What type of cancer do/did you have? - Skin - Melanoma	Female respondents who answered CCC_71 = 1 or CCC_72 = 1	Note	1	127	Type of cancer - skin (melanoma)	What type of cancer [do/did] you have? - Skin - Melanoma	Female respondents who answered CCC_71 = 1 or CCC_72 = 1	Note
ccc_74d	type of cancer - skin (non-melanoma)	type of cancer - skin (non-melanoma)	type of cancer - skin (non-melanoma)	0	integer	factor	8	numeric			0	0	0			0	#NUM!	#NUM!	16123	0.970914			1	745	Type of cancer - skin (non-melanoma)	What type of cancer do you have? - Skin - Non-melanoma	Universe	Note	1	719	Type of cancer - skin (non-melanoma)	What type of cancer do/did you have? - Skin - Non-melanoma	Female respondents who answered CCC_71 = 1 or CCC_72 = 1	Note	1	128	Type of cancer - skin (non-melanoma)	What type of cancer [do/did] you have? - Skin - Non-melanoma	Female respondents who answered CCC_71 = 1 or CCC_72 = 1	Note
ccc_75a	type of cancer - breast	type of cancer - prostate	type of cancer - prostate	0	integer	factor	7	numeric			0	0	0			0	#NUM!	#NUM!	16276	0.980128			1	747	Type of cancer - prostate	What type of cancer did/do you have? - prostate	Universe	Note	1	724	Type of cancer - prostate	What type of cancer do/did you have? - Prostate	Male respondents who answered CCC_71 = 1 or CCC_72 = 1	Note	1	133	Type of cancer - prostate	What type of cancer [do/did] you have? - Prostate	Male respondents who answered CCC_71 = 1 or CCC_72 = 1	Note
ccc_75b	type of cancer - colorectal	type of cancer - colorectal	type of cancer - colorectal	0	integer	factor	7	numeric			0	0	0			0	#NUM!	#NUM!	16276	0.980128			1	748	Type of cancer - colorectal	What type of cancer did/do you have? - Colorectal	Universe	Note	1	725	Type of cancer - colorectal	What type of cancer do/did you have? - Colorectal	Male respondents who answered CCC_71 = 1 or CCC_72 = 1	Note	1	134	Type of cancer - colorectal	What type of cancer [do/did] you have? - Colorectal	Male respondents who answered CCC_71 = 1 or CCC_72 = 1	Note
ccc_75c	type of cancer - skin (melanoma)	type of cancer - skin (melanoma)	type of cancer - skin (melanoma)	0	integer	factor	7	numeric			0	0	0			0	#NUM!	#NUM!	16276	0.980128			1	749	Type of cancer - skin (melanoma)	What type of cancer did/do you have? - Skin - Melanoma	Universe	Note	1	726	Type of cancer - skin (melanoma)	What type of cancer do/did you have? - Skin - Melanoma	Male respondents who answered CCC_71 = 1 or CCC_72 = 1	Note	1	135	Type of cancer - skin (melanoma)	What type of cancer [do/did] you have? - Skin - Melanoma	Male respondents who answered CCC_71 = 1 or CCC_72 = 1	Note
ccc_75d	type of cancer - skin (non-melanoma)	type of cancer - skin (non-melanoma)	type of cancer - skin (non-melanoma)	0	integer	factor	7	numeric			0	0	0			0	#NUM!	#NUM!	16276	0.980128			1	750	Type of cancer - skin (non-melanoma)	What type of cancer did/do you have? - Skin - Non-melanoma	Universe	Note	1	727	Type of cancer - skin (non-melanoma)	What type of cancer do/did you have? - Skin - Non-melanoma	Male respondents who answered CCC_71 = 1 or CCC_72 = 1	Note	1	136	Type of cancer - skin (non-melanoma)	What type of cancer [do/did] you have? - Skin - non-melanoma	Male respondents who answered CCC_71 = 1 or CCC_72 = 1	Note
ccc_81	suffers from the effects of a stroke	suffers from the effects of a stroke	suffers from the effects of a stroke	0	integer	factor	7	numeric			0	0	0			0	#NUM!	#NUM!	3181	0.191557			1	752	Suffers from the effects of a stroke	(Remember, we're interested in conditions diagnosed by a health professional.) Do you suffer from the	Respondents aged 12 and older	Note	1	729	Suffers from the effects of a stroke	(Remember, we're interested in conditions diagnosed by a health professional.) Do you suffer from the	Respondents aged 12 and older	Note	1	138	Suffers from the effects of a stroke	(Remember, we're interested in conditions diagnosed by a health professional.) Do you suffer from the	Respondents aged 12 and older	Note
ccc_84	has a learning disability	has a learning disability		0			7	numeric								0	#NUM!	#NUM!	#NUM!	#NUM!			1	755	Has a learning disability	Do you have a learning disability?	All respondents	Note	1	732	Has a learning disability	Do you have a learning disability?	All respondents	Note
ccc_85a	learning dis. - add no hyperactivity	learning disability - add, no hyperactivity		0			7	numeric								0	#NUM!	#NUM!	#NUM!	#NUM!			1	756	Learning disability - ADD, no hyperactivity	What kind of learning disability do you have? - Attention Deficit Disorder, no hyperactivity (ADD)	Respondents who answered CCC_84 = 1	Note	1	733	Learning disability - ADD, no hyperactivity	What kind of learning disability do you have? - Attention Deficit Disorder, no hyperactivity (ADD)	Respondents who answered CCC_84 = 1	Note
ccc_85b	learning disability - adhd	learning disability - adhd		0			7	numeric								0	#NUM!	#NUM!	#NUM!	#NUM!			1	757	Learning disability - ADHD	What kind of learning disability do you have? - Attention Deficit Hyperactivity Disorder	Respondents who answered CCC_84 = 1	Note	1	734	Learning disability - ADHD	What kind of learning disability do you have? - Attention Deficit Hyperactivity Disorder	Respondents who answered CCC_84 = 1	Note
ccc_85c	learning disability - dyslexia	learning disability - dyslexia		0			7	numeric								0	#NUM!	#NUM!	#NUM!	#NUM!			1	758	Learning disability - dyslexia	What kind of learning disability do you have? - Dyslexia	Respondents who answered CCC_84 = 1	Note	1	735	Learning disability - dyslexia	What kind of learning disability do you have? - Dyslexia	Respondents who answered CCC_84 = 1	Note
ccc_85d	learning disability - other	learning disability - other		0			24	numeric								0	#NUM!	#NUM!	#NUM!	#NUM!			1	759	Learning disability - other	What kind of learning disability do you have? - Other - Specify	Respondents who answered CCC_84 = 1	Note	1	736	Learning disability - other	What kind of learning disability do you have? - Other	Respondents who answered CCC_84 = 1	Note
ccc_92	has kidney dysfunction or disease	has kidney dysfunction or disease	has kidney dysfunction or disease	0	integer	factor	49	numeric			0	0	0			0	#NUM!	#NUM!	3181	0.191557			1	761	Has kidney dysfunction or disease	Do you suffer from kidney dysfunction or disease?	Respondents aged 12 and older	Note	1	738	Has kidney dysfunction or disease	Do you suffer from kidney dysfunction or disease?	Respondents aged 12 and older	Note	1	142	Has kidney dysfunction or disease	Do you suffer from kidney dysfunction or disease?	Respondents aged 12 and older	Note
ccc_93	liver disease or gallbladder problems	has liver disease or gallbladder problems	has liver disease or gallbladder problem	0	integer	factor	9	numeric			0	0	0			0	#NUM!	#NUM!	3181	0.191557			1	762	Has liver disease or gallbladder problems	Do you have liver disease or gallbladder problems?	Respondents aged 12 and older	Note	1	739	Has liver disease or gallbladder problems	Do you have liver disease or gallbladder problems?	Respondents aged 12 and older	Note	1	143	Has liver disease or gallbladder problems	Do you have liver disease or gallbladder problems?	Respondents aged 12 and older	Note
ccc_94a	liver dis./gallbladder prob- hepatitis a	liver disease or gallbladder problem - hepatitis a	liver disease/gallbladder problem - hepa	0	integer	factor	17	numeric			0	0	0			0	#NUM!	#NUM!	16297	0.981392			1	763	Liver disease or gallbladder problem - hepatitis A	What kind of liver disease or gallbladder problem do you have? - Hepatitis A	Respondents aged 12 and older who answered CCC_93 = 1	Note	1	740	Liver disease or gallbladder problem - hepatitis A	What kind of liver disease or gallbladder problem do you have? - Hepatitis A	Respondents aged 12 and older who answered CCC_93 = 1	Note	1	144	Liver disease or gallbladder problem - Hepatitis A	What kind of liver disease or gallbladder problem do you have? - Hepatitis A	Respondents aged 12 and older who answered CCC_93 = 1	Note
ccc_94b	liver dis./gallbladder prob- hepatitis b	liver disease or gallbladder problem - hepatitis b	liver disease/gallbladder problem - hepa	0	integer	factor	10	numeric			0	0	0			0	#NUM!	#NUM!	16297	0.981392			1	764	Liver disease or gallbladder problem - hepatitis B	What kind of liver disease or gallbladder problem do you have? - Hepatitis B	Respondents aged 12 and older who answered CCC_93 = 1	Note	1	741	Liver disease or gallbladder problem - hepatitis B	What kind of liver disease or gallbladder problem do you have? - Hepatitis B	Respondents aged 12 and older who answered CCC_93 = 1	Note	1	145	Liver disease or gallbladder problem - Hepatitis B	What kind of liver disease or gallbladder problem do you have? - Hepatitis B	Respondents aged 12 and older who answered CCC_93 = 1	Note
ccc_94c	liver dis./gallbladder prob- hepatitis c	liver disease or gallbladder problem - hepatitis c	liver disease/gallbladder problem - hepa	0	integer	factor	26	numeric			0	0	0			0	#NUM!	#NUM!	16297	0.981392			1	765	Liver disease or gallbladder problem - hepatitis C	What kind of liver disease or gallbladder problem do you have? - Hepatitis C	Respondents aged 12 and older who answered CCC_93 = 1	Note	1	742	Liver disease or gallbladder problem - hepatitis C	What kind of liver disease or gallbladder problem do you have? - Hepatitis C	Respondents aged 12 and older who answered CCC_93 = 1	Note	1	146	Liver disease or gallbladder problem - Hepatitis C	What kind of liver disease or gallbladder problem do you have? - Hepatitis C	Respondents aged 12 and older who answered CCC_93 = 1	Note
ccc_94d	liver disease/gallbladder prob- jaundice	liver disease or gallbladder problem - jaundice	liver disease or gallbladder problem - j	0	integer	factor	9	numeric			0	0	0			0	#NUM!	#NUM!	16297	0.981392			1	766	Liver disease or gallbladder problem - jaundice	What kind of liver disease or gallbladder problem do you have? - Jaundice	Respondents aged 12 and older who answered CCC_93 = 1	Note	1	743	Liver disease or gallbladder problem - jaundice	What kind of liver disease or gallbladder problem do you have? - Jaundice	Respondents aged 12 and older who answered CCC_93 = 1	Note	1	147	Liver disease or gallbladder problem - Jaundice	What kind of liver disease or gallbladder problem do you have? - Jaundice	Respondents aged 12 and older who answered CCC_93 = 1	Note
ccc_94e	liver dis./gallbladder prob - cirrhosis	liver disease or gallbladder problem - cirrhosis	liver disease or gallbladder problem - c	0	integer	factor	18	numeric			0	0	0			0	#NUM!	#NUM!	16297	0.981392			1	767	Liver disease or gallbladder problem - cirrhosis	What kind of liver disease or gallbladder problem do you have? - Cirrhosis	Respondents aged 12 and older who answered CCC_93 = 1	Note	1	744	Liver disease or gallbladder problem - cirrhosis	What kind of liver disease or gallbladder problem do you have? - Cirrhosis	Respondents aged 12 and older who answered CCC_93 = 1	Note	1	148	Liver disease or gallbladder problem - Cirrhosis	What kind of liver disease or gallbladder problem do you have? - Cirrhosis	Respondents aged 12 and older who answered CCC_93 = 1	Note
ccc_94f	liver disease/gallblad. prob- gallstones	liver disease or gallbladder problem - gallstones	liver disease or gallbladder problem - g	0	integer	factor	10	numeric			0	0	0			0	#NUM!	#NUM!	16297	0.981392			1	768	Liver disease or gallbladder problem - gallstones	What kind of liver disease or gallbladder problem do you have? - Gall Stones	Respondents aged 12 and older who answered CCC_93 = 1	Note	1	745	Liver disease or gallbladder problem - gallstones	What kind of liver disease or gallbladder problem do you have? - Gall Stones	Respondents aged 12 and older who answered CCC_93 = 1	Note	1	149	Liver disease or gallbladder problem - Gallstones	What kind of liver disease or gallbladder problem do you have? - Gallstones	Respondents aged 12 and older who answered CCC_93 = 1	Note
ccc_96a	type of hepatitis - a	type of hepatitis - a	type of hepatitis - a	0	integer	factor	11	numeric			0	0	0			0	#NUM!	#NUM!	16460	0.991208			1	771	Type of hepatitis - A	What type of hepatitis do you have? - Hepatitis A	Respondents who answered CCC_95 = 1	Note	1	748	Type of hepatitis - A	What type of hepatitis do you have? - Hepatitis A	Respondents who answered CCC_95 = 1	Note	1	152	Type of hepatitis - A	What type of hepatitis do you have? - Hepatitis A	Respondents who answered CCC_95 = 1	Note
ccc_96c	type of hepatitis - c	type of hepatitis - c	type of hepatitis - c	0	integer	factor	18	numeric			0	0	0			0	#NUM!	#NUM!	16460	0.991208			1	773	Type of hepatitis - C	What type of hepatitis do you have? - Hepatitis C	Respondents who answered CCC_95 = 1	Note	1	750	Type of hepatitis - C	What type of hepatitis do you have? - Hepatitis C	Respondents who answered CCC_95 = 1	Note	1	154	Type of hepatitis - C	What type of hepatitis do you have? - Hepatitis C	Respondents who answered CCC_95 = 1	Note
clc_age	age at clinic visit	age at clinic visit	age at clinic visit	0	integer	integer	18	numeric			0	0	0		1	0	#NUM!	#NUM!	#NUM!	#NUM!			3	1535 - 1537	Age at clinic visit	Question	All respondents	Note	3	1467 - 1469	Age at clinic visit	Question	All respondents	Note	3	48 - 50	Age at clinic visit	Question	All respondents	Note
clc_dob	day of birth	day of birth	day of birth	0	integer	integer	10	numeric			0	0	0		1	0	#NUM!	#NUM!	#NUM!	#NUM!			2	1533 - 1534	Day of birth	Question	Universe	Note	2	1465 - 1466	Day of birth	Question	All respondents	Note	2	46 - 47	Day of birth	Question	All respondents	Note
clc_lng	preferred official language	preferred official language		0			26	numeric								0	#NUM!	#NUM!	#NUM!	#NUM!			1	1539	Preferred official language	Question	All respondents	Note	1	1471	Preferred official language	Question	All respondents	Note
clc_mob	month of birth	month of birth	month of birth	0	integer	integer	9	numeric			0	0	0		1	0	#NUM!	#NUM!	#NUM!	#NUM!			2	1531 - 1532	Month of birth	Question	Universe	Note	2	1463 - 1464	Month of birth	Question	All respondents	Note	2	44 - 45	Month of birth	Question	All respondents	Note
clc_sex	sex	sex	sex	0	integer	factor	20	numeric			0	0	0		1	0	#NUM!	#NUM!	#NUM!	#NUM!			1	1538	Sex	Question	All respondents	Note	1	1470	Sex	Question	All respondents	Note	1	51	Sex	Question	All respondents	Note
clc_yob	year of birth	year of birth	year of birth	0	integer	integer	10	numeric			0	0	0		1	0	#NUM!	#NUM!	#NUM!	#NUM!			4	1527 - 1530	Year of birth	Question	Universe	Note	4	1459 - 1462	Year of birth	Question	All respondents	Note	4	40 - 43	Year of birth	Question	All respondents	Note
clinicid	clinic identifier of selected respondent	clinic identifier of selected respondent	clinic identifier of selected respondent	0	integer	integer	35	numeric			0	0	0		1	0	#NUM!	#NUM!	#NUM!	#NUM!			8	1 - 8	Clinic identifier of selected respondent	Question	All respondents	Note	8	1 - 8	Clinic identifier of selected respondent	Question	All respondents	This variable is the linking (common) variable for all CHMS data files.	8	1 - 8	Clinic identifier of selected respondent	Question	Universe	Note
con_11	read consent booklet	read consent booklet		0			9	numeric								0	#NUM!	#NUM!	#NUM!	#NUM!			1	1540	Read consent booklet	Before we start the clinic tests, we need to review the consent booklet that was given to you during the	All respondents	Note	1	1472	Read consent booklet	Before we start the clinic tests, we need to ensure that you have reviewed the Information and Consent	All respondents	Note
con_15	parent/guardian consented to phys. meas.	parent or guardian consented to physical measures		0			14	numeric								0	#NUM!	#NUM!	#NUM!	#NUM!			1	1541	Parent or guardian consented to physical measures	INSTRUCTION: Record whether a parent or guardian has consented to the respondent participating in the	Respondents aged 13 and under	Note	1	1473	Parent or guardian consented to physical measures	Instruction: Record whether a parent or guardian has consented to the respondent participating in the	Respondents aged 13 and under	Note
con_16	respondent consented - physical measures	respondent consented to physical measures		0			10	numeric								0	#NUM!	#NUM!	#NUM!	#NUM!			1	1542	Respondent consented to physical measures	INSTRUCTION: Record whether the respondent has consented to participating in the physical measures	All respondents	Note	1	1474	Respondent consented to physical measures	Instruction: Record whether the respondent has consented to participating in the physical measures tests.	All respondents aged 6 and older	Note
con_23	resp consented provide hep b/c info prov	resp consented to provide contaminant info to prov		0			29	numeric								0	#NUM!	#NUM!	#NUM!	#NUM!			1	1543	Respondent consented to provide Hep B/C info to province	INSTRUCTION: Record whether Statistics Canada has been authorised to provide information regarding	Respondents aged 14 and older	Note	1	1475	Respondent consented to provide contaminant info to province	Instruction: Record whether [parent/guardian/respondent] consented to allowing Statistics Canada to test	All respondents	Note
con_24	par/guard consented storage blood/urine	par or guard consented storage of blood and urine		0			9	numeric								0	#NUM!	#NUM!	#NUM!	#NUM!			1	1544	Parent or guardian consented to storage of blood and urine	INSTRUCTION: Record whether a parent or guardian has consented to storage of the respondent�s blood	Respondents aged 13 and under	Note	1	1476	Parent or guardian consented to storage of blood and urine	Instruction: Record whether a parent or guardian has consented to storage of the respondent�s blood and	Respondents aged 13 and under	Note
con_25	resp consented storage of blood/urine	respondent consented to storage of blood and urine		0			15	numeric								0	#NUM!	#NUM!	#NUM!	#NUM!			1	1545	Respondent consented to storage of blood and urine	INSTRUCTION: Record whether the respondent has agreed to storage of blood and urine.	Respondents aged 14 and older	Note	1	1477	Respondent consented to storage of blood and urine	Instruction: Record whether the respondent has agreed to storage of blood and urine.	Respondents aged 14 and older	Note
con_26	respondent consented to storage of dna	respondent consented to storage of dna		0			10	numeric								0	#NUM!	#NUM!	#NUM!	#NUM!			1	1546	Respondent consented to storage of DNA	INSTRUCTION: Record whether the respondent has agreed to storage of DNA.	Respondents aged 20 and older	Note	1	1478	Respondent consented to storage of DNA	Instruction: Record whether the respondent has agreed to storage of DNA.	Respondents aged 20 and older	Note
cpa_13	hrs/week-phys. activity free time school	hours/week - physical act - free time at school	hours/week - physical act - free time at	1	integer	factor	14	numeric			0	0	0			0	#NUM!	#NUM!	13425	0.808443			1	642	Hours/week - physical activity - free time at school	About how many hours a week does s/he usually take part in physical activity (that makes him/her out of	Respondents aged 11 and under	Note	1	639	Hours/week - physical activity - free time at school	About how many hours a week does s/he usually take part in physical activity (that makes him/her out of	Respondents aged 6 to 11	Note	1	841	Hours/week - physical activity - free time at school	(About how many hours a week does he usually take part in physical activity that makes him out of breath	Respondents aged 6 to 11	Note
cpa_15	hours/week physic. act. - in lessons	hours/week - physical activity - lessons or sports	hours/week - physical act - lessons or s	1	integer	factor	27	numeric			0	0	0			0	#NUM!	#NUM!	13425	0.808443			1	644	Hours/week - physical activity - participating in lessons	(About how many hours a week does s/he usually take part in physical activity (that makes him/her out of	Respondents aged 11 and under	Note	1	641	Hours/week - physical activity - lessons or sports	About how many hours a week does s/he usually take part in physical activity (that makes him/her out of	Respondents aged 11 and under	Note	1	843	Hours/week - physical activity - lessons or sports	(About how many hours a week does he usually take part in physical activity that makes him out of breath	Respondents aged 11 and under	Note
cpa_16	hrs/week phys. activity - unorganized	hours/week - physical act - unorganized activities	hours/week - physical act - unorganized	0	integer	factor	9	numeric			0	0	0			0	#NUM!	#NUM!	13425	0.808443			1	645	Hrs/week of physical activity - unorganized activities	(About how many hours a week does s/he usually take part in physical activity (that makes him/her out of	Respondents aged 11 and under	Note	1	642	Hours/week - physical activity - unorganized activities	About how many hours a week does s/he usually take part in physical activity (that makes him/her out of	Respondents aged 11 and under	Note	1	844	Hours/week - physical activity - unorganized activities	(About how many hours a week does he usually take part in physical activity that makes him out of	Respondents aged 11 and under	Note
cpadsac	total # hours/day - sedentary activities	total num of hr per day spent in sedentary act		0			45	numeric								0	#NUM!	#NUM!	#NUM!	#NUM!			3	650 - 652	Total number of hours per day spent in sedentary activities	Total number of hours per day spent in sedentary activities	Universe	Note	4.1	647 - 650	Total number of hours per day spent in sedentary activities	Total number of hours per day spent in sedentary activities	Respondents aged 11 and under	Note
cpadtot	total # hours/week - physical activities	# hours/week participated physical activities		0			9	numeric								0	#NUM!	#NUM!	#NUM!	#NUM!			3	653 - 655	Total # hours/week participated in physical activities	Total number of hours per week participated in physical activities	Universe	Note	3	651 - 653	Total # hours / week participated in physical activities	Total number of hours per week participated in physical activities	Respondents aged 6 to 11	Note
dfc_11	eats reg.-fat salad dressing - nb times	eats reg-fat salad dressing/mayo number of times	eats reg-fat salad dressing/mayo number	0	integer	integer	7	numeric		1	0	0	0			0	#NUM!	#NUM!	#NUM!	#NUM!			3	439 - 441	Eats regular-fat salad dressing - number of times	How often do you usually eat regular-fat salad dressing or mayonnaise (including on salads and	All respondents	Note	3	416 - 418	Eats regular-fat salad dressing/mayo - number of times	How often do you usually eat regular-fat salad dressing or mayonnaise (including on salads and	All respondents	Note	3	515 - 517	Eats regular-fat salad dressing/mayo - number of times	How often do you usually eat regular-fat salad dressing or mayonnaise, including on salads and	All respondents	New for cycle 3
dfc_11n	eats reg.-fat salad dressing - rep. per.	eats regularfat salad dressing/mayo reporting per	eats regularfat salad dressing/mayo repo	0	integer	factor	12	numeric			0	0	0			0	#NUM!	#NUM!	3803	0.229014			1	442	Eats regular-fat salad dressing - reporting period	INTERVIEWER: Select the reporting period.	Respondents with answer >0 to DFC_11	Note	1	419	Eats regular-fat salad dressing/mayo - reporting period	Interviewer: Select the reporting period.	Respondents with a response > 0 at DFC_11	Note	1	518	Eats regular-fat salad dressing/mayo - reporting period	Interviewer: Select the reporting period.	Respondents with a response > 0 at DFC_11	Note
dfc_12	eats reg-fat chips-nb times	eat regularfat potato/tortilla/corn chip num times	eat reg fat potato/tortilla/corn chip nu	0	integer	integer	31	numeric		1	0	0	0			0	#NUM!	#NUM!	#NUM!	#NUM!			3	447 - 449	Eats regular-fat potato chips/tortilla/corn chips - nb times	How often do you usually eat regular-fat potato chips, tortilla chips or corn chips (excluding low fat chips	All respondents	Note	3	424 - 426	Eats regular-fat potato/tortilla/corn chips - number times	How often do you usually eat regular-fat potato chips, tortilla chips or corn chips (excluding low fat chips	All respondents	Note	3	523 - 525	Eats regular-fat chips - number of times	How often do you usually eat regular-fat potato chips, tortilla chips or corn chips (excluding low fat chips	All respondents	New for cycle 3
dfc_12n	eats reg-fat chips - reporting period	eats reg fat potato/tortilla/corn chips rep period	eats reg fat potato/tortilla/corn chips	0	integer	factor	7	numeric			0	0	0			0	#NUM!	#NUM!	2567	0.154583			1	450	Eats reg-fat potato/tortilla/corn chips - reporting period	INTERVIEWER: Select the reporting period.	Respondents with answer >0 to DFC_12	Note	1	427	Eats regular-fat potato/tortilla/corn chips - rep period	Interviewer: Select the reporting period.	Respondents with a response > 0 at DFC_12	Note	1	526	Eats regular-fat chips - reporting period	Interviewer: Select the reporting period.	Respondents with a response > 0 at DFC_12	Note
dhh_age	age at household interview	age at household interview	age at household interview	0	integer	integer	18	numeric			0	0	0		1	0	#NUM!	#NUM!	#NUM!	#NUM!			3	41 - 43	Age at household interview	Question	All respondents	Note	3	41 - 43	Age at household interview	Question	All respondents	Note	3	33 - 35	Age at household interview	Question	All respondents	Note
dhh_dob	day of birth	day of birth	day of birth	0	integer	integer	7	numeric			0	0	0		1	0	#NUM!	#NUM!	#NUM!	#NUM!			2	39 - 40	Day of birth	What is your date of birth? Enter the day.	Universe	Note	2	39 - 40	Day of birth	What is your date of birth? Enter the day.	All respondents	Note	2	25 - 26	Day of birth	What is your date of birth? Enter the day.	All respondents	Note
dhh_ed1	highest grade ele. or high school compl.	highest grade of elementary\high school completed	highest grade of elementary\high school	0	integer	factor	83	numeric			0	0	0		1	0	#NUM!	#NUM!	#NUM!	#NUM!			1	47	Highest grade of elementary or high school completed	What is the highest grade of elementary or high school you ever completed?	All respondents	Note	1	47	Highest grade of elementary or high school completed	What is the highest grade of elementary or high school you ever completed?	All respondents	Note	1	37	Highest grade of elementary or high school completed	What is the highest grade of elementary or high school you have ever completed?	All respondents	Note
dhh_ed2	graduated from high school	graduated from high school (secondary school)	graduated from high school (secondary sc	0	integer	factor	14	numeric			0	0	0		1	0	#NUM!	#NUM!	6598	0.397326			1	48	Graduated from high school (secondary school)	Did you graduate from high school (secondary school)?	Respondents who answered DHH_ED1 = 3	Note	1	48	Graduated from high school (secondary school)	Did you graduate from high school (secondary school)?	Respondents who answered DHH_ED1 = 3	Note	1	38	Graduated from high school (secondary school)	Did you complete a high school diploma or its equivalent?	Respondents who answered DHH_ED1 = 3	Note
dhh_ed3	other education - certificate/diploma	received any other education	received any other education	0	integer	factor	33	numeric			0	0	0		1	0	#NUM!	#NUM!	#NUM!	#NUM!			1	49	Received other education	Have you received any other education that could be counted towards a degree, certificate or diploma from	All respondents	Note	1	49	Received any other education	Have you received any other education that could be counted towards a degree, certificate or diploma from	All respondents	Note	1	39	Received any other education	Have you received any other education that could be counted towards a certificate, diploma or degree from	All respondents	Note
dhh_ed4	highest degree/certificate/diploma obt.	highest degree, certificate or diploma obtained	highest degree, certificate or diploma o	0	integer	factor	75	numeric			0	0	0		1	0	#NUM!	#NUM!	8756	0.527279			2	50 - 51	Highest degree, certificate or diploma obtained	What is the highest degree, certificate or diploma you have obtained?	Respondents who answered DHH_ED3 = 1	Note	2	50 - 51	Highest degree, certificate or diploma obtained	What is the highest degree, certificate or diploma you have obtained?	Respondents who answered DHH_ED3 = 1	Note	2	40 - 41	Highest degree, certificate or diploma obtained	What is the highest degree, certificate or diploma that you have obtained?	Respondents who answered DHH_ED3 <> 2	Note
dhh_mob	month of birth	month of birth	month of birth	0	integer	integer	7	numeric			0	0	0		1	0	#NUM!	#NUM!	#NUM!	#NUM!			2	37 - 38	Month of birth	What is your date of birth? Enter the month.	Universe	Note	2	37 - 38	Month of birth	What is your date of birth? Enter the month.	All respondents	Note	2	27 - 28	Month of birth	What is your date of birth? Enter the month.	All respondents	Note
dhh_mtg	dwelling - mortgaged	dwelling - mortgaged		0			7	numeric								0	#NUM!	#NUM!	#NUM!	#NUM!			1	30	Dwelling - mortgaged	Is there a mortgage on this dwelling?	Respondents who answered DHH_OWN = 1	Note	1	30	Dwelling - mortgaged	Is there a mortgage on this dwelling?	Respondents who answered DHH_OWN = 1	Note
dhh_prn	province of residence of respondent	province of residence of respondent	province of residence of respondent	0	integer	factor	34	numeric			0	0	0		1	0	#NUM!	#NUM!	#NUM!	#NUM!			2	27 - 28	Province of residence of respondent	Question	Universe	Note	2	27 - 28	Province of residence of respondent	Question	All respondents	The population count next to the name of each province below refers to the proportion of the region's total	2	23 - 24	Province of residence of respondent	Question	All respondents	The population count next to the name of each province below refers to the proportion of the region's total
dhh_sex	sex	sex	sex	0	integer	factor	7	numeric			0	0	0		1	0	#NUM!	#NUM!	#NUM!	#NUM!			1	44	Sex	Question	All respondents	Note	1	44	Sex	Question	All respondents	Note	1	36	Sex	Question	All respondents	Note
dhh_yob	year of birth	year of birth	year of birth	0	integer	integer	7	numeric			0	0	0		1	0	#NUM!	#NUM!	#NUM!	#NUM!			4	33 - 36	Year of birth	What is your date of birth? Enter a four-digit year.	Universe	Note	4	33 - 36	Year of birth	What is your date of birth? Enter a four-digit year.	All respondents	Note	4	29 - 32	Year of birth	What is your date of birth? Enter a four-digit year.	All respondents	Note
ecq_lnk	permission to link data	permission to link data		0			7	numeric								0	#NUM!	#NUM!	#NUM!	#NUM!			1	3806	Permission to link data	We are seeking your permission to combine information collected during the Canadian Health Measures	All respondents	Note	1	3877	Permission to link data	We are seeking your permission to combine information collected during the Canadian Health Measures	All respondents	Note
edu_01	attending school/college/university	currently attending a school,college or university		0			7	numeric								0	#NUM!	#NUM!	#NUM!	#NUM!			1	1454	Currently attending a school, college or university	Are you currently attending a school, college or university?	Respondents aged 14 and older	Note	1	1383	Currently attending a school, college or university	Are you currently attending a school, college or university?	Respondents aged 6 and older	This question was asked to respondents aged 15 and older. For respondents aged 6 to 14, a value of "1"
edu_02	full or part-time student	full or part-time student		0			7	numeric								0	#NUM!	#NUM!	#NUM!	#NUM!			1	1455	Full or part-time student	Are you enrolled as a full-time student or as a part-time student?	Respondents aged 14 and older who answered EDU_01 = 1	Note	1	1384	Full or part-time student	Are you enrolled as a full-time student or as a part-time student?	Respondents aged 6 and older with EDU_01 = 1	This question was asked to respondents aged 15 and older with EDU_01 = 1. For respondents aged 6 to
edudh04	highest level/edu. - hh 4 levels - (d)	highest level/edu. - hh 4 levels - (d)	highest level/edu. - hh 4 levels - (d)	0	integer	factor	7	numeric			0	0	0			0	#NUM!	#NUM!	#NUM!	#NUM!			1	73	Highest level of education � household, 4 levels - (D)	Question	Universe	Note	1	73	Highest level of education � household, 4 levels - (D)	Question	All respondents	Note	1	46	Highest level of education - household, 4 levels - (D)	Question	All respondents	Note
edudr04	highest level/edu. - hh 4 levels - (d)	highest level/edu. - hh 4 levels - (d)	highest level/edu. - hh 4 levels - (d)	0	integer	factor	7	numeric			0	0	0			0	#NUM!	#NUM!	#NUM!	#NUM!			1	70	Highest level of education - respondent, 4 levels - (D)	Question	Universe	Note	1	70	Highest level of education - respondent, 4 levels - (D)	Question	All respondents	Note	2	42 - 43	Highest level of education - respondent, 4 levels - (D)	Question	All respondents	Note
ets_11	someone smokes inside home	someone smokes inside home		0			7	numeric								0	#NUM!	#NUM!	#NUM!	#NUM!			1	1071	Someone smokes inside home	Including both household members and regular visitors, does anyone smoke inside this home, every day or	One respondent per household	Note	1	1048	Someone smokes inside home	Including both household members and regular visitors, does anyone smoke inside this home, every day or	All respondents	In households with two selected respondents this question was asked only to the respondent aged <12 and
ets_12	number of people who smoke inside home	number of people who smoke inside home		0			7	numeric		1						0	#NUM!	#NUM!	#NUM!	#NUM!			2	1072 - 1073	Number of people who smoke inside home	How many people smoke inside this home every day or almost every day?	One respondent per household who answered ETS_11 = 1	Note	2	1049 - 1050	Number of people who smoke inside home	How many people smoke inside this home every day or almost every day?	Respondents with ETS_11 = 1	In households with two selected respondents this question was asked only to the respondent aged <12 and
ets_13	overall exposure to second-hand smoke	exposure to second-hand smoke in home		0			7	numeric								0	#NUM!	#NUM!	#NUM!	#NUM!			1	1074	Overall exposure to second-hand smoke	Overall, (excluding your own smoking,) in the past month were you exposed to second-hand smoke inside	One respondent per household who answered ETS_11 = 1	Note	1	1065	Exposure to second-hand smoke in home	Overall, in the past month were you exposed to second-hand smoke inside this home? [If you are a smoker,	Respondents with ETS_11 <>2	Note
ets_15	exposed to sec-hand smoke in pub places	exposed to second-hand smoke in public places		0			11	numeric								0	#NUM!	#NUM!	#NUM!	#NUM!			1	1076	Exposed to second-hand smoke in public places	In the past month were you exposed to second-hand smoke, every day or almost every day, in public	One respondent per household who answered ETS_11 = (1,2)	Note	1	1067	Exposed to second-hand smoke in public places	In the past month were you exposed to second-hand smoke, every day or almost every day, in public	All respondents	Note
ets_16	exposed to sec-hnd smoke at place of wrk	exposed to second-hand smoke at place of work	exposed to second-hand smoke at place of	0	integer	factor	5788	numeric			0	0	0			0	#NUM!	#NUM!	8075	0.48627			1	1077	Exposed to second-hand smoke at place of work	In the past month were you exposed to second-hand smoke every day or almost every day at your place of	One respondent per household who answered GEN_16 = 1 and ETS_11 = (1, 2)	Note	1	1068	Exposed to second-hand smoke at place of work	In the past month were you exposed to second-hand smoke every day or almost every day at your place of	Respondents who worked at a job or business in the past 12 months (GEN_16 = 1)	Note	1	1165	Exposed to second-hand smoke -place of work	In the past month, were you exposed to second-hand smoke every day or almost every day: -at your place	Respondents who answered GEN_16 = 1	New for cycle 3
ets_17	exp to sec-hnd smk - overall in past mth	exposed to second-hand smoke overall in past month		0			363	numeric								0	#NUM!	#NUM!	#NUM!	#NUM!			1	1078	Exposed to second-hand smoke - overall in past month	Overall, (excluding your own smoking,) (and) (excluding inside your own home), in the past month were you	One respondent per household who answered ETS_11 = (1, 2)	Note	1	1069	Exposed to second-hand smoke - overall in past month	Overall, [excluding inside your own home,] in the past month were you exposed to second-hand smoke? [If	All respondents	Note
fmh_11	immediate fam. diagnosed heart disease	immediate fam mem diagnosed with heart disease	immediate fam mem diagnosed with heart d	0	integer	factor	3642	numeric			0	0	0		1	0	#NUM!	#NUM!	27	0.00162592			1	778	Immediate family member ever diagnosed with heart disease	Has anyone in your immediate family ever been diagnosed with heart disease (including heart attack or	One respondent unless multiple family household (1 rep per family)	Note	1	755	Immediate family member ever diagnosed with heart disease	Has anyone in your immediate family ever been diagnosed with heart disease (including heart attack or	All respondents	In households with two selected respondents who were full birth siblings this question was asked only to the	1	160	Immediate family member ever diagnosed with heart disease	Has anyone in your immediate family ever been diagnosed with heart disease, including heart attack or	All respondents	In households with two selected respondents who were full birth siblings this question was asked for the
fmh_12	youngest age fam first diagno. heart dis	youngest age immed fam diagnose w heart disease	youngest age immed fam diagnose w heart	0	integer	integer	195	numeric	1		0	0	0		1	0	#NUM!	#NUM!	#NUM!	#NUM!			3	779 - 781	Youngest age - fam member first diagnosed with heart disease	What is the youngest age at which a member of your immediate family was first diagnosed with heart	Respondents who answered FMH_11 = 1	Note	3	756 - 758	Youngest age - immediate family diagnosed with heart disease	What is the youngest age at which a member of your immediate family was first diagnosed with heart	Respondents who answered FMH_11 = 1	In households with two selected respondents who were full birth siblings this question was asked only to the	3	161 - 163	Youngest age - immediate family diagnosed with heart disease	What is the youngest age at which a member of your immediate family was first diagnosed with heart	Respondents who answered FMH_11 = 1	In households with two selected respondents who were full birth siblings this question was asked for the
fmh_13	immediate family member ever had stroke	immediate family member ever had stroke	immediate family member ever had stroke	0	integer	factor	10	numeric			0	0	0		1	0	#NUM!	#NUM!	27	0.00162592			1	782	Immediate family member ever had stroke	Has anyone in your immediate family ever had a stroke?	One respondent unless multiple family household (1 rep per family)	Note	1	759	Immediate family member ever had stroke	Has anyone in your immediate family ever had a stroke?	All respondents	In households with two selected respondents who were full birth siblings this question was asked only to the	1	164	Immediate family member ever had stroke	Has anyone in your immediate family ever had a stroke?	All respondents	In households with two selected respondents who were full birth siblings this question was asked for the
fmh_14	youngest age imme. fam member had stroke	youngest age - immediate family member had stroke	youngest age - immediate family member h	0	integer	integer	2024	numeric	1		0	0	0		1	0	#NUM!	#NUM!	#NUM!	#NUM!			3	783 - 785	Youngest age - immediate family member had stroke	What is the youngest age at which a member of your immediate family had a stroke?	Respondents who answered FMH_13 = 1	Note	3	760 - 762	Youngest age - immediate family member had stroke	What is the youngest age at which a member of your immediate family had a stroke?	Respondents who answered FMH_13 = 1	In households with two selected respondents who were full birth siblings this question was asked only to the	3	165 - 167	Youngest age - immediate family member had stroke	What is the youngest age at which a member of your immediate family had a stroke?	Respondents who answered FMH_13 = 1	In households with two selected respondents who were full birth siblings this question was asked for the
fmh_15	imme fam member had high blood pressure	immediate family member ever high blood pressure	immediate family member ever high blood	0	integer	factor	2022	numeric			0	0	0		1	0	#NUM!	#NUM!	27	0.00162592			1	786	Immediate family member ever had high blood pressure	Has anyone in your immediate family ever had high blood pressure, excluding during pregnancy?	One respondent unless multiple family household (1 rep per family)	Note	1	763	Immediate family member ever had high blood pressure	Has anyone in your immediate family ever had high blood pressure, excluding during pregnancy?	All respondents	In households with two selected respondents who were full birth siblings this question was asked only to the	1	168	Immediate family member ever had high blood pressure	Has anyone in your immediate family ever had high blood pressure, excluding during pregnancy?	All respondents	In households with two selected respondents who were full birth siblings this question was asked for the
fmh_16	youngest age imme fam mem diagno high bp	youngest age - immed fam member - high bp	youngest age - immed fam member - high b	0	integer	integer	428	numeric	1		0	0	0		1	0	#NUM!	#NUM!	#NUM!	#NUM!			3	787 - 789	Youngest age - immediate fam member diagno high blood pres	What is the youngest age at which a member of your immediate family was first diagnosed with high blood	Respondents who answered FMH_15 = 1	Note	3	764 - 766	Youngest age - immediate family member - high blood pressure	What is the youngest age at which a member of your immediate family was first diagnosed with high blood	Respondents who answered FMH_15 = 1	In households with two selected respondents who were full birth siblings this question was asked only to the	3	169 - 171	Youngest age - immediate family member - high blood pressure	What is the youngest age at which a member of your immediate family was first diagnosed with high blood	Respondents who answered FMH_15 = 1	In households with two selected respondents who were full birth siblings this question was asked for the
fmh_17	immediate family member had arthritis	immediate family member had arthritis	immediate family member had arthritis	0	integer	factor	930	numeric			0	0	0		1	0	#NUM!	#NUM!	27	0.00162592			1	790	Immediate family member had arthritis	Has anyone in your immediate family ever had arthritis?	One respondent unless multiple family household (1 rep per family)	Note	1	767	Immediate family member had arthritis	Has anyone in your immediate family ever had arthritis?	All respondents	In households with two selected respondents who were full birth siblings this question was asked only to the	1	172	Immediate family member had arthritis	Has anyone in your immediate family ever had arthritis?	All respondents	In households with two selected respondents who were full birth siblings this question was asked for the
fmh_18	youngest age fam mem first diagno arth	youngest age - immediate family member - arthritis	youngest age - immediate fam. member - a	0	integer	integer	410	numeric	1		0	0	0		1	0	#NUM!	#NUM!	#NUM!	#NUM!			3	791 - 793	Youngest age imme fam member first diagnosed with arthritis	What is the youngest age at which a member of your immediate family was first diagnosed with arthritis?	Respondents who answered FMH_17 = 1	Note	3	768 - 770	Youngest age - immediate family member - arthritis	What is the youngest age at which a member of your immediate family was first diagnosed with arthritis?	Respondents who answered FMH_17 = 1	In households with two selected respondents who were full birth siblings this question was asked only to the	3	173 - 175	Youngest age - immediate family member - arthritis	What is the youngest age at which a member of your immediate family was first diagnosed with arthritis?	Respondents who answered FMH_17 = 1	In households with two selected respondents who were full birth siblings this question was asked for the
fmh_19	immediate family had diabetes	immediate family had diabetes	immediate family had diabetes	0	integer	factor	2864	numeric			0	0	0		1	0	#NUM!	#NUM!	27	0.00162592			1	794	Immediate family had diabetes	Has anyone in your immediate family ever had diabetes, excluding during pregnancy?	One respondent unless multiple family household (1 rep per family)	Note	1	771	Immediate family had diabetes	Has anyone in your immediate family ever had diabetes, excluding during pregnancy?	All respondents	In households with two selected respondents who were full birth siblings this question was asked only to the	1	176	Immediate family had diabetes	Has anyone in your immediate family ever had diabetes, excluding during pregnancy?	All respondents	In households with two selected respondents who were full birth siblings this question was asked for the
fmh_21	type of diabetes	type of diabetes	type of diabetes	0	integer	factor	14	numeric			0	0	0		1	0	#NUM!	#NUM!	13058	0.786342			1	795	Type of diabetes	Was this: (� insulin dependent diabetes (Type 1), � non-insulin dependent diabetes (Type 2) or � both)?	Respondents who answered FMH_19 = 1	Note	1	772	Type of diabetes	Was this: (� insulin dependent diabetes (Type 1), � non-insulin dependent diabetes (Type 2) or � both)?	Respondents who answered FMH_19 = 1	In households with two selected respondents who were full birth siblings this question was asked only to the	1	177	Type of diabetes	Was this: (insulin dependent diabetes (Type 1)), (non-insulin dependent diabetes (Type 2)) or (both)?	Respondents who answered FMH_19 = 1	In households with two selected respondents who were full birth siblings this question was asked for the
fmh_22	youngest age fam member diagno diabetes	youngest age - immediate family member - diabetes	youngest age - immediate family member -	0	integer	integer	9	numeric	1		0	0	0		1	0	#NUM!	#NUM!	#NUM!	#NUM!			3	796 - 798	Youngest age - immediate family member diagnosed diabetes	What is the youngest age at which a member of your immediate family was first diagnosed with diabetes?	Respondents who answered FMH_19 = 1	Note	3	773 - 775	Youngest age - immediate family member - diabetes	What is the youngest age at which a member of your immediate family was first diagnosed with diabetes?	Respondents who answered FMH_19 = 1	In households with two selected respondents who were full birth siblings this question was asked only to the	3	178 - 180	Youngest age - immediate family member - diabetes	What is the youngest age at which a member of your immediate family was first diagnosed with diabetes?	Respondents who answered FMH_19 = 1	In households with two selected respondents who were full birth siblings this question was asked for the
fmh_23	immediate family had asthma	immediate family had asthma	immediate family had asthma	0	integer	factor	8	numeric			0	0	0		1	0	#NUM!	#NUM!	27	0.00162592			1	799	Immediate family had asthma	Has anyone in your immediate family ever had asthma?	One respondent unless multiple family household (1 rep per family)	Note	1	776	Immediate family had asthma	Has anyone in your immediate family ever had asthma?	All respondents	In households with two selected respondents who were full birth siblings this question was asked only to the	1	181	Immediate family had asthma	Has anyone in your immediate family ever had asthma?	All respondents	In households with two selected respondents who were full birth siblings this question was asked for the
fmh_24	parents diagnosed with asthma	parents diagnosed with asthma	parents diagnosed with asthma	0	integer	factor	10	numeric			0	0	0		1	0	#NUM!	#NUM!	12540	0.755149			1	800	Parents diagnosed with asthma	Was it one of your parents that was diagnosed with asthma?	Respondents who answered FMH_23 = 1	Note	1	777	Parents diagnosed with asthma	Was it one of your parents that was diagnosed with asthma?	Respondents who answered FMH_23 = 1	In households with two selected respondents who were full birth siblings this question was asked only to the	1	182	Parents diagnosed with asthma	Was it one of your parents that was diagnosed with asthma?	Respondents who answered FMH_23 = 1	In households with two selected respondents who were full birth siblings this question was asked for the
gen_11	self-perceived health	self-perceived health	self-perceived health	0	integer	factor	69	numeric			0	0	0			0	#NUM!	#NUM!	#NUM!	#NUM!			1	79	Self-perceived health	To start, in general, would you say your health is: (excellent, very good, good, fair, or poor)?	All respondents	Note	1	79	Self-perceived health	To start, in general, would you say your health is: (excellent, very good, good, fair, or poor)?	All respondents	Note	1	73	Self-perceived health	In general, would you say your health is: (excellent, very good, good, fair, or poor)?	All respondents	Note
gen_13	satisfaction with life in general	satisfaction with life in general		0			3652	numeric								0	#NUM!	#NUM!	#NUM!	#NUM!			1	81	Satisfaction with life in general	How satisfied are you with your life in general?	Non-proxy respondents aged 12 and older	Note	1	81	Satisfaction with life in general	How satisfied are you with your life in general?	Respondents aged 12 and older	This question was not asked in proxy interviews. Proxy interviews for respondents aged 12 and older were
gen_16	worked at job or business	worked at job	worked at job	0	integer	factor	148	numeric			0	0	0			0	#NUM!	#NUM!	4858	0.292545			1	84	Worked at job or business	Have you worked at a job or business at any time in the past 12 months?	Non-proxy respondents aged 12 and older	Note	1	84	Worked at job or business	Have you worked at a job or business at any time in the past 12 months?	Respondents aged 15 to 75	This question was not asked in proxy interviews. Proxy interviews for respondents aged 15 to 75 were	1	79	Worked at job or business	Have you worked at a job or business at any time in the past 12 months?	Respondents aged 15 to 75	This question was not asked in proxy interviews. Proxy interviews for respondents aged 15 to 75 were
gfv_11	eats hot or cold cereal - number times	eats hot or cold cereal - number of times	eats hot or cold cereal - number of time	0	integer	integer	89	numeric		1	0	0	0			0	#NUM!	#NUM!	#NUM!	#NUM!			3	335 - 337	Eats hot or cold cereal - number of times	How often do you usually eat hot or cold cereal?	All respondents	Note	3	312 - 314	Eats hot or cold cereal - number of times	How often do you usually eat hot or cold cereal?	All respondents	Note	3	387 - 389	Eats hot or cold cereal - number of times	How often do you usually eat hot or cold cereal?	All respondents	Note
gfv_11n	eats hot or cold cereal-reporting period	eats hot or cold cereal - reporting period	eats hot or cold cereal - reporting peri	0	integer	factor	94	numeric			0	0	0			0	#NUM!	#NUM!	2019	0.121583			1	338	Eats hot or cold cereal - reporting period	INTERVIEWER: Select the reporting period.	Respondents with answer >0 to GFV_11	Note	1	315	Eats hot or cold cereal - reporting period	Interviewer: Select the reporting period.	Respondents with a response > 0 at GFV_11	Note	1	390	Eats hot or cold cereal - reporting period	Interviewer: Select the reporting period.	Respondents with a response > 0 at GFV_11	Note
gfv_12	eats brown bread - number of times	eats brown bread (bagels/pita/tortillas) num times	eats brown bread (bagels/pita/tortilla)	0	integer	integer	122	numeric		1	0	0	0			0	#NUM!	#NUM!	#NUM!	#NUM!			3	343 - 345	Eats brown bread - number of times	How often do you usually eat brown bread, including bagels, rolls, pita bread or tortillas?	All respondents	Note	3	320 - 322	Eats brown bread (bagels/pita/tortillas) - num times	How often do you usually eat brown bread, including bagels, rolls, pita bread or tortillas?	All respondents	Note	3	395 - 397	Eats whole grain bread (bagels/pita/tortillas) -no. Of times	How often do you usually eat whole grain bread such as whole wheat, rye or pumpernickel including bread	All respondents	Note
gfv_12n	eats brown bread - reporting period	eat brown bread (bagels/pita/tortillas) rep period	eat brown bread (bagels/pita/tortilla) r	0	integer	factor	123	numeric			0	0	0			0	#NUM!	#NUM!	3068	0.184752			1	346	Eats brown bread - reporting period	INTERVIEWER: Select the reporting period.	Respondents with answer >0 to GFV_12	Note	1	323	Eats brown bread (bagels/pita/tortillas) - rep. period	Interviewer: Select the reporting period.	Respondents with a response > 0 at GFV_12	Note	1	398	Eats whole grain bread (bagels/pita/tortillas) - rep. period	Interviewer: Select the reporting period.	Respondents with a response > 0 at GFV_12	Note
gfv_13	eats white bread - number times	eats white bread (bagels/pita/tortillas) num times	eats white bread (bagels/pita/tortilla)	0	integer	integer	123	numeric		1	0	0	0			0	#NUM!	#NUM!	#NUM!	#NUM!			3	351 - 353	Eats white bread - number times	(How often do you usually eat:) ... white bread, including bagels, rolls, pita bread or tortillas?	All respondents	Note	3	328 - 330	Eats white bread (bagels/pita/tortillas) - num times	(How often do you usually eat:) ... white bread, including bagels, rolls, pita bread or tortillas?	All respondents	Note	3	403 - 405	Eats white bread (bagels/pita/tortillas) - number of times	(How often do you usually eat:) ... white bread, including bagels, rolls, pita bread or tortillas?	All respondents	Note
gfv_13n	eats white bread - reporting period	eat white bread (bagels/pita/tortillas)rep period	eat white bread (bagels/pita/tortillas)r	0	integer	factor	122	numeric			0	0	0			0	#NUM!	#NUM!	4255	0.256233			1	354	Eats white bread - reporting period	INTERVIEWER: Select the reporting period.	Respondents with answer >0 to GFV_13	Note	1	331	Eats white bread (bagels/pita/tortillas) - rep. Period	Interviewer: Select the reporting period.	Respondents with a response > 0 at GFV_13	Note	1	406	Eats white bread (bagels/pita/tortillas) - rep. period	Interviewer: Select the reporting period.	Respondents with a response > 0 at GFV_13	Note
gfv_14	eats any kind of pasta - number of times	eats any kind of pasta - number of times	eats any kind of pasta - number of times	0	integer	integer	123	numeric		1	0	0	0			0	#NUM!	#NUM!	#NUM!	#NUM!			3	359 - 361	Eats any kind of pasta - number of times	(How often do you usually eat:) ... any kind of pasta (including spaghetti, noodles, macaroni & cheese or	All respondents	Note	3	336 - 338	Eats any kind of pasta - number of times	(How often do you usually eat:) ... any kind of pasta (including spaghetti, noodles, macaroni & cheese or	All respondents	Note	3	411 - 413	Eats pasta - number of times	(How often do you usually eat:) ... any kind of pasta, including spaghetti, noodles, macaroni & cheese;	All respondents	Note
gfv_14n	eats any kind of pasta -reporting period	eats any kind of pasta - reporting period	eats any kind of pasta - reporting perio	0	integer	factor	117	numeric			0	0	0			0	#NUM!	#NUM!	428	0.0257738			1	362	Eats any kind of pasta - reporting period	INTERVIEWER: Select the reporting period.	Respondents with answer >0 to GFV_14	Note	1	339	Eats any kind of pasta - reporting period	Interviewer: Select the reporting period.	Respondents with a response > 0 at GFV_14	Note	1	414	Eats pasta - reporting period	Interviewer: Select the reporting period.	Respondents with a response > 0 at GFV_14	Note
gfv_15	eats any kind of rice - number of times	eats any kind of rice - number of times		0			9	numeric		1						0	#NUM!	#NUM!	#NUM!	#NUM!			3	367 - 369	Eats any kind of rice - number of times	(How often do you usually eat:) ... any kind of rice?	All respondents	Note	3	344 - 346	Eats any kind of rice - number of times	(How often do you usually eat:) ... any kind of rice?	All respondents	Note
gfv_15n	eats any kind of rice - reporting period	eats any kind of rice - reporting period		0			112	numeric								0	#NUM!	#NUM!	#NUM!	#NUM!			1	370	Eats any kind of rice - reporting period	INTERVIEWER: Select the reporting period.	Respondents with answer >0 to GFV_15	Note	1	347	Eats any kind of rice - reporting period	Interviewer: Select the reporting period.	Respondents with a response > 0 at GFV_15	Note
gfv_16	eats instant, seasoned, wild rice -times	eats instant, seasoned or wild rice - num of times	eats instant/seasoned/wild rice - num of	0	integer	integer	71	numeric		1	0	0	0			0	#NUM!	#NUM!	#NUM!	#NUM!			3	375 - 377	Eats instant, seasoned or wild rice - number of times	How often do you usually eat instant, seasoned or wild rice (such as Minute Rice�, Dainty�, Rice-a-Roni�)?	Respondents with answer >0 to GFV_15	Note	3	352 - 354	Eats instant, seasoned or wild rice - number of times	How often do you usually eat instant, seasoned or wild rice (such as Minute Rice�, Dainty�, Rice-a-Roni�)?	Respondents with a response > 0 at GFV_15	Note	3	419 - 421	Eats instant, seasoned or wild rice - number of times	How often do you usually eat instant, seasoned or wild rice, such as Minute Rice�, Dainty�, Rice-a-Roni�?	All respondents	Note
gfv_16n	eats inst./seasoned/wild rice-rep. per.	eat nstnt, seasoned or wild rice reporting period	eat nstnt, seasoned or wild rice reporti	0	integer	factor	86	numeric			0	0	0			0	#NUM!	#NUM!	9879	0.594905			1	378	Eats instant, seasoned or wild rice - reporting period	INTERVIEWER: Select the reporting period.	Respondents with answer >0 to GFV_16	Note	1	355	Eats instant, seasoned or wild rice - reporting period	Interviewer: Select the reporting period.	Respondents with a response > 0 at GFV_16	Note	1	422	Eats instant, seasoned or wild rice - reporting period	Interviewer: Select the reporting period.	Respondents with a response > 0 at GFV_16	Note
gfv_17	eats fruit - number of times	eats fruit - number of times		0			125	numeric		1						0	#NUM!	#NUM!	#NUM!	#NUM!			3	383 - 385	Eats fruit - number of times	(How often do you usually eat:) ... fruit (fresh, frozen or canned)?	All respondents	Note	3	360 - 362	Eats fruit - number of times	(How often do you usually eat:) ... fruit (fresh, frozen or canned)?	All respondents	Note
gfv_17n	eats fruit - reporting period	eats fruit - reporting period		0			82	numeric								0	#NUM!	#NUM!	#NUM!	#NUM!			1	386	Eats fruit - reporting period	INTERVIEWER: Select the reporting period.	Respondents with answer >0 to GFV_17	Note	1	363	Eats fruit - reporting period	Interviewer: Select the reporting period.	Respondents with a response > 0 at GFV_17	Note
gfv_18	eats tomatoes/tomato sauce- number times	eats tomatoes or tomato sauce - number of times	eats tomatoes or tomato sauce - number o	0	integer	integer	92	numeric		1	0	0	0			0	#NUM!	#NUM!	#NUM!	#NUM!			3	391 - 393	Eats tomatoes or tomato sauce - number of times	(How often do you usually eat:) ... tomatoes or tomato sauce, including salsa, tomato soup and spaghetti	All respondents	Note	3	368 - 370	Eats tomatoes or tomato sauce - number of times	(How often do you usually eat:) ... tomatoes or tomato sauce, including salsa, tomato soup and spaghetti	All respondents	Note	3	459 - 461	Eats tomatoes or tomato sauce - number of times	(How often do you usually eat:) ... tomatoes or tomato sauce, including salsa, tomato soup and spaghetti	All respondents	Note
gfv_18n	eats tomatoes/tomato sauce - rep. period	eats tomatoes or tomato sauce - reporting period	eats tomatoes or tomato sauce - reportin	0	integer	factor	13	numeric			0	0	0			0	#NUM!	#NUM!	715	0.0430567			1	394	Eats tomatoes or tomato sauce - reporting period	INTERVIEWER: Select the reporting period.	Respondents with answer >0 to GFV_18	Note	1	371	Eats tomatoes or tomato sauce - reporting period	Interviewer: Select the reporting period.	Respondents with a response > 0 at GFV_18	Note	1	462	Eats tomatoes or tomato sauce - reporting period	Interviewer: Select the reporting period.	Respondents with a response > 0 at GFV_18	Note
gfv_19	eats lettuce/green leafy salad -nb times	eats lettuce or green leafy salad -number of times	eats lettuce or green leafy salad-number	0	integer	integer	10	numeric		1	0	0	0			0	#NUM!	#NUM!	#NUM!	#NUM!			3	399 - 401	Eats lettuce or green leafy salad - number of times	(How often do you usually eat:) � lettuce or green leafy salad with or without other vegetables?	All respondents	Note	3	376 - 378	Eats lettuce or green leafy salad - number of times	(How often do you usually eat:) � lettuce or green leafy salad with or without other vegetables?	All respondents	Note	3	467 - 469	Eats lettuce or green leafy salad - number of times	(How often do you usually eat:) ...lettuce or green leafy salad with or without other vegetables?	All respondents	Note
gfv_19n	eats lettuce/green leafy salad-rep. per.	eats lettuce or green leafy salad reporting period	eats lettuce green leafy salad reporting	0	integer	factor	41	numeric			0	0	0			0	#NUM!	#NUM!	1462	0.0880405			1	402	Eats lettuce or green leafy salad - reporting period	INTERVIEWER: Select the reporting period.	Respondents with answer >0 to GFV_19	Note	1	379	Eats lettuce or green leafy salad - reporting period	Interviewer: Select the reporting period.	Respondents with a response > 0 at GFV_19	Note	1	470	Eats lettuce or green leafy salad - reporting period	Interviewer: Select the reporting period.	Respondents with a response > 0 at GFV_19	Note
gfv_20	eats spinach/must. greens/collards-times	eat spinach, mustard greens or collards num times	eat spinach, mustard greens or collards	0	integer	integer	41	numeric		1	0	0	0			0	#NUM!	#NUM!	#NUM!	#NUM!			3	407 - 409	Eats spinach, mustard greens or collards - number of times	(How often do you usually eat:) spinach, mustard greens or collards excluding kale?	All respondents	Note	3	384 - 386	Eats spinach, mustard greens or collards - number of times	(How often do you usually eat:) spinach, mustard greens or collards excluding kale?	All respondents	Note	3	475 - 477	Eats spinach, mustard greens or cabbage - number of times	(How often do you usually eat:) ...spinach, mustard greens, or cabbage, excluding kale?	All respondents	Note
gfv_20n	eats spinach/must.greens/collard -period	eats spinach, mustard greens or collards rep per	eats spinach, mustard greens or collards	0	integer	factor	7	numeric			0	0	0			0	#NUM!	#NUM!	6129	0.369083			1	410	Eats spinach, mustard greens or collards - reporting period	INTERVIEWER: Select the reporting period.	Respondents with answer >0 to GFV_20	Note	1	387	Eats spinach, mustard greens or collards - reporting period	Interviewer: Select the reporting period.	Respondents with a response > 0 at GFV_20	Note	1	478	Eats spinach, mustard greens or cabbage - reporting period	Interviewer: Select the reporting period.	Respondents with a response > 0 at GFV_20	Note
gfv_21	eats fries, hash brown potatoes - times	eat fr/home fries or hash brown potatoes num time	eat fr/home fries or hash brown potatoes	0	integer	integer	7	numeric		1	0	0	0			0	#NUM!	#NUM!	#NUM!	#NUM!			3	415 - 417	Eats french/home fries or hash brown potatoes - number times	How often do you usually eat french fries, home fries, or hash brown potatoes?	All respondents	Note	3	392 - 394	Eats french/home fries or hash brown potatoes - number times	How often do you usually eat french fries, home fries, or hash brown potatoes?	All respondents	Note	3	483 - 485	Eats french/home fries or hash brown potatoes - number times	How often do you usually eat french fries, home fries, or hash brown potatoes?	All respondents	Note
gfv_21n	eats fries/hash brown potatoes-rep.per.	eats fr/hm fries or hash brown potatoes rep period	eats fr/hm fries hash brown potatoes rep	0	integer	factor	41	numeric			0	0	0			0	#NUM!	#NUM!	1852	0.111526			1	418	Eats french/home fries or hash brown potatoes - rep. per.	INTERVIEWER: Select the reporting period.	Respondents with answer >0 to GFV_21	Note	1	395	Eats french/home fries or hash brown potatoes - rep. period	Interviewer: Select the reporting period.	Respondents with a response > 0 at GFV_21	Note	1	486	Eats french/home fries or hash brown potatoes - rep. period	Interviewer: Select the reporting period.	Respondents with a response > 0 at GFV_21	Note
gfv_22	eats other potatoes - number of times	eats other potatoes - number of times	eats other potatoes - number of times	0	integer	integer	7	numeric		1	0	0	0			0	#NUM!	#NUM!	#NUM!	#NUM!			3	423 - 425	Eats other potatoes - number of times	(How often do you usually eat:) ... other potatoes including baked, boiled, mashed or in potato salad, but	All respondents	Note	3	400 - 402	Eats other potatoes - number of times	(How often do you usually eat:) ... other potatoes including baked, boiled, mashed or in potato salad, but	All respondents	Note	3	491 - 493	Eats other potatoes - number of times	(How often do you usually eat:) ... other potatoes including baked, boiled, mashed or in potato salad, but	All respondents	Note
gfv_22n	eats other potatoes - reporting period	eats other potatoes - reporting period	eats other potatoes - reporting period	0	integer	factor	7	numeric			0	0	0			0	#NUM!	#NUM!	1077	0.0648561			1	426	Eats other potatoes - reporting period	INTERVIEWER: Select the reporting period.	Respondents with answer >0 to GFV_22	Note	1	403	Eats other potatoes - reporting period	Interviewer: Select the reporting period.	Respondents with a response > 0 at GFV_22	Note	1	494	Eats other potatoes - reporting period	Interviewer: Select the reporting period.	Respondents with a response > 0 at GFV_22	Note
gfv_23	eats other types of vegetables -nb times	eats all other types of vegetables number of times	eats all other types of vegetables num.	0	integer	integer	10	numeric		1	0	0	0			0	#NUM!	#NUM!	#NUM!	#NUM!			3	431 - 433	Eats all other types of vegetables - number of times	(How often do you usually eat:) ... all other types of vegetables, excluding those already mentioned?	All respondents	Note	3	408 - 410	Eats all other types of vegetables - number of times	(How often do you usually eat:) ... all other types of vegetables, excluding those already mentioned?	All respondents	Note	3	499 - 501	Eats all other types of vegetables - number of times	(How often do you usually eat:) ... all other types of vegetables, excluding those already mentioned?	All respondents	Note
gfv_23n	eats other types vegetables -rep. period	eats all other types of vegetables - rep period	eats all other types of vegetables - rep	0	integer	factor	551	numeric			0	0	0			0	#NUM!	#NUM!	214	0.0128869			1	434	Eats all other types of vegetables - reporting period	INTERVIEWER: Select the reporting period.	Respondents with answer >0 to GFV_23	Note	1	411	Eats all other types of vegetables - reporting period	Interviewer: Select the reporting period.	Respondents with a response > 0 at GFV_23	Note	1	502	Eats all other types of vegetables - reporting period	Interviewer: Select the reporting period.	Respondents with a response > 0 at GFV_23	Note
gfvd12y	eats brown bread - times per year - (d)	eats brown bread - times per year - (d)	eats brown bread - times per year - (d)	0	integer	integer	27	numeric		1	0	0	0			0	#NUM!	#NUM!	#NUM!	#NUM!			4	347 - 350	Eats brown bread - times per year - (D)	Question	Respondents with answer >0 to GFV_12	Note	4	324 - 327	Eats brown bread - times per year - (D)	Question	All respondents	Note	4	399 - 402	Eats whole grain bread - times per year - (D)	Question	All respondents	Note
gfvd15y	eats any kind of rice- times/year -(d)	eats any kind of rice - times per year - (d)		0			6	numeric		1						0	#NUM!	#NUM!	#NUM!	#NUM!			4	371 - 374	Eats any kind of rice - times per year - (D)	Question	Respondents with answer >0 to GFV_15	Note	4	348 - 351	Eats any kind of rice - times per year - (D)	Question	All respondents	Note
gfvd17y	eats fruit - times per year - (d)	eats fruit - times per year - (d)		1			12	numeric		1						0	#NUM!	#NUM!	#NUM!	#NUM!			4	387 - 390	Eats fruit - times per year - (D)	Question	Respondents with answer >0 to GFV_17	Note	4	364 - 367	Eats fruit - times per year - (D)	Question	All respondents	Note
gpu_11a	fragrance use - past 3 months			0			477	numeric								0	#NUM!	#NUM!	#NUM!	#NUM!			1	1215	Fragrance use - past 3 months	In the past 3 months, that is from [date 3 months ago] to yesterday, have you used any of the following: -	All respondents	Note
gpu_11b	eye makeup use - past 3 months			0			570	numeric								0	#NUM!	#NUM!	#NUM!	#NUM!			1	1216	Eye makeup use - past 3 months	In the past 3 months, that is from [date 3 months ago] to yesterday, have you used any of the following: -	All respondents	Note
gpu_11c	lipstick use - past 3 months			0			523	numeric								0	#NUM!	#NUM!	#NUM!	#NUM!			1	1217	Lipstick use - past 3 months	In the past 3 months, that is from [date 3 months ago] to yesterday, have you used any of the following: -	All respondents	Note
gpu_11d	hair dye use - past 3 months			0			526	numeric								0	#NUM!	#NUM!	#NUM!	#NUM!			1	1218	Hair dye use - past 3 months	In the past 3 months, that is from [date 3 months ago] to yesterday, have you used any of the following: -	All respondents	Note
gpu_11e	hair style product use - past 3 months			0			630	numeric								0	#NUM!	#NUM!	#NUM!	#NUM!			1	1219	Hair style product use - past 3 months	In the past 3 months, that is from [date 3 months ago] to yesterday, have you used any of the following: -	All respondents	Note
gpu_11f	manicure preparation use - past 3 months			0			353	numeric								0	#NUM!	#NUM!	#NUM!	#NUM!			1	1220	Manicure preparation use - past 3 months	In the past 3 months, that is from [date 3 months ago] to yesterday, have you used any of the following: -	All respondents	Note
gpu_11g	scented body product use - past 3 months			0			639	numeric								0	#NUM!	#NUM!	#NUM!	#NUM!			1	1221	Scented body product use - past 3 months	In the past 3 months, that is from [date 3 months ago] to yesterday, have you used any of the following: -	All respondents	Note
gpu_11h	no grooming/cosmetic prod.-past 3 months			0			261	numeric								0	#NUM!	#NUM!	#NUM!	#NUM!			1	1222	No grooming/cosmetic product use - past 3 months	In the past 3 months, that is from [date 3 months ago] to yesterday, have you used any of the following: -	All respondents	Note
gpu_12	uses fragrance - number of times	uses fragrance - number of times		0			565	numeric		1						0	#NUM!	#NUM!	#NUM!	#NUM!			3	1223 - 1225	Uses fragrance - number of times	How often do you usually use fragrance? (For example: twice a day, three times a week, once a month)	Respondents who answered GPU_11A = 1	Note	3	2317 - 2319	Uses fragrance - number of times	How often do you usually use fragrance? (For example: twice a day, three times a week, once a month)	Respondents who answered GPU_11BA = 1	Note
gpu_12n	uses fragrance - reporting period	uses fragrance - reporting period		0			1156	numeric								0	#NUM!	#NUM!	#NUM!	#NUM!			1	1226	Uses fragrance - reporting period	INTERVIEWER: Select the reporting period.	Respondents who had a valid answer to GPU_12	Note	1	2320	Uses fragrance - reporting period	Interviewer: Select the reporting period.	Respondents who answered GPU_11BA = 1	Note
gpu_13	uses eye makeup - number of times	uses eye makeup - number of times		0			1065	numeric		1						0	#NUM!	#NUM!	#NUM!	#NUM!			3	1231 - 1233	Uses eye makeup - number of times	How often do you usually use eye make-up?	Respondents who answered GPU_11B = 1	Note	3	2321 - 2323	Uses eye makeup - number of times	How often do you usually use eye make-up?	Respondents who answered GPU_11BB = 1	Note
gpu_13n	uses eye makeup - reporting period	uses eye makeup - reporting period		0			759	numeric								0	#NUM!	#NUM!	#NUM!	#NUM!			1	1234	Uses eye makeup - reporting period	INTERVIEWER: Select the reporting period.	Respondents who answered GPU_13 > 0	Note	1	2324	Uses eye makeup - reporting period	Interviewer: Select the reporting period.	Respondents who answered GPU_11BB = 1	Note
gpu_14	uses lipstick - number of times	uses lipstick - number of times		0			413	numeric		1						0	#NUM!	#NUM!	#NUM!	#NUM!			3	1239 - 1241	Uses lipstick - number of times	How often do you usually use lipstick?	Respondents who answered GPU_11C = 1	Note	3	2325 - 2327	Uses lipstick - number of times	How often do you usually use lipstick?	Respondents who answered GPU_11BC = 1	Note
gpu_14n	uses lipstick - reporting period	uses lipstick - reporting period		0			658	numeric								0	#NUM!	#NUM!	#NUM!	#NUM!			1	1242	Uses lipstick - reporting period	INTERVIEWER: Select the reporting period.	Respondents who had a valid answer to GPU_14	Note	1	2328	Uses lipstick - reporting period	Interviewer: Select the reporting period.	Respondents who answered GPU_11BC = 1	Note
gpu_15	uses hair dye - number of times	uses hair dye - number of times		0			339	numeric		1						0	#NUM!	#NUM!	#NUM!	#NUM!			3	1247 - 1249	Uses hair dye - number of times	How often do you usually use hair dye?	Respondents who answered GPU_11D = 1	Note	3	2329 - 2331	Uses hair dye - number of times	How often do you usually use hair dye?	Respondents who answered GPU_11BD = 1	Note
gpu_15n	uses hair dye - reporting period	uses hair dye - reporting period		0			862	numeric								0	#NUM!	#NUM!	#NUM!	#NUM!			1	1250	Uses hair dye - reporting period	INTERVIEWER: Select the reporting period.	Respondents who had a valid answer to GPU_15	Note	1	2332	Uses hair dye - reporting period	Interviewer: Select the reporting period.	Respondents who answered GPU_11BD = 1	Note
gpu_16	uses hair style products-number of times	uses hair style products - number of times		0			842	numeric		1						0	#NUM!	#NUM!	#NUM!	#NUM!			3	1255 - 1257	Uses hair style products - number of times	How often do you usually use hair style products?	Respondents who answered GPU_11E = 1	Note	3	2333 - 2335	Uses hair style products - number of times	How often do you usually use hair style products?	Respondents who answered GPU_11BE = 1	Note
gpu_16n	use hair style products-reporting period	uses hair style products - reporting period		0			914	numeric								0	#NUM!	#NUM!	#NUM!	#NUM!			1	1258	Uses hair style products - reporting period	INTERVIEWER: Select the reporting period.	Respondents who had a valid answer to GPU_16	Note	1	2336	Uses hair style products - reporting period	Interviewer: Select the reporting period.	Respondents who answered GPU_11BE = 1	Note
gpu_17	use manicure preparations-number times	uses manicure preparations - number of times		0			588	numeric		1						0	#NUM!	#NUM!	#NUM!	#NUM!			3	1263 - 1265	Uses manicure preparations - number of times	How often do you usually use manicure preparations?	Respondents who answered GPU_11F = 1	Note	3	2337 - 2339	Uses manicure preparations - number of times	How often do you usually use manicure preparations?	Respondents who answered GPU_11BF = 1	Note
gpu_17n	use manicure prep.-reporting period	uses manicure preparations - reporting period		0			319	numeric								0	#NUM!	#NUM!	#NUM!	#NUM!			1	1266	Uses manicure preparations - reporting period	INTERVIEWER: Select the reporting period.	Respondents who had a valid answer to GPU_17	Note	1	2340	Uses manicure preparations - reporting period	Interviewer: Select the reporting period.	Respondents who answered GPU_11BF = 1	Note
gpu_18	use scented body product-number of times	uses scented body products - number of times		0			1397	numeric		1						0	#NUM!	#NUM!	#NUM!	#NUM!			3	1271 - 1273	Uses scented body products - number of times	How often do you usually use scented body products?	Respondents who answered GPU_11G = 1	Note	3	2341 - 2343	Uses scented body products - number of times	How often do you usually use scented body products?	Respondents who answered GPU_11BG = 1	Note
gpu_18n	use scented body prod - reporting period	uses scented body products - reporting period		1			12	numeric								0	#NUM!	#NUM!	#NUM!	#NUM!			1	1274	Uses scented body products - reporting period	INTERVIEWER: Select the reporting period.	Respondents who had a valid answer to GPU_18	Note	1	2344	Uses scented body products - reporting period	Interviewer: Select the reporting period.	Respondents who answered GPU_11BG = 1	Note
gpud12y	uses fragrance - times per year - (d)	uses fragrance - times per year - (d)		0			7	numeric		1						0	#NUM!	#NUM!	#NUM!	#NUM!			4	1227 - 1230	Uses fragrance - times per year - (D)	Question	Respondents who answered GPU_11A = 1	Note	4	2345 - 2348	Uses fragrance - times per year - (D)	Question	Respondents who answered GPU_11BA = 1	Note
gpud13y	uses eye makeup - times per year - (d)	uses eye makeup - times per year - (d)		0			653	numeric		1						0	#NUM!	#NUM!	#NUM!	#NUM!			4	1235 - 1238	Uses eye makeup - times per year - (D)	Question	Respondents who answered GPU_11B = 1	Note	4	2349 - 2352	Uses eye makeup - times per year - (D)	Question	Respondents who answered GPU_11BB = 1	Note
gpud14y	uses lipstick - times per year - (d)	uses lipstick - times per year - (d)		0			409	numeric		1						0	#NUM!	#NUM!	#NUM!	#NUM!			4	1243 - 1246	Uses lipstick - times per year - (D)	Question	Respondents who answered GPU_11C = 1	Note	4	2353 - 2356	Uses lipstick - times per year - (D)	Question	Respondents who answered GPU_11BC = 1	Note
gpud15y	uses hair dye - times per year - (d)	uses hair dye - times per year - (d)		0			585	numeric		1						0	#NUM!	#NUM!	#NUM!	#NUM!			4	1251 - 1254	Uses hair dye - times per year - (D)	Question	Respondents who answered GPU_11D = 1	Note	4	2357 - 2360	Uses hair dye - times per year - (D)	Question	Respondents who answered GPU_11BD = 1	Note
gpud16y	use hair style product-times per year(d)	uses hair style products - times per year - (d)		0			481	numeric		1						0	#NUM!	#NUM!	#NUM!	#NUM!			4	1259 - 1262	Uses hair style products - times per year - (D)	Question	Respondents who answered GPU_11E = 1	Note	4	2361 - 2364	Uses hair style products - times per year - (D)	Question	Respondents who answered GPU_11BE = 1	Note
gpud17y	uses manicure prep-times per year-(d)	uses manicure preparations - times per year - (d)		0			598	numeric		1						0	#NUM!	#NUM!	#NUM!	#NUM!			4	1267 - 1270	Uses manicure preparations - times per year - (D)	Question	Respondents who answered GPU_11F = 1	Note	4	2365 - 2368	Uses manicure preparations - times per year - (D)	Question	Respondents who answered GPU_11BF = 1	Note
gpud18y	use scented body prod-times per year-(d)	uses scented body products - times per year - (d)		0			525	numeric		1						0	#NUM!	#NUM!	#NUM!	#NUM!			4	1275 - 1278	Uses scented body products - times per year - (D)	Question	Respondents who answered GPU_11G = 1	Note	4	2369 - 2372	Uses scented body products - times per year - (D)	Question	Respondents who answered GPU_11BG = 1	Note
gscdelg	eligibility - grip strength component	eligibility - grip strength component - (d)	eligibility - grip strength component -	0	integer	factor	83	numeric			0	0	0		1	0	#NUM!	#NUM!	#NUM!	#NUM!			2	3316 - 3317	Eligibility - Grip Strength component	Question	All respondents	Note	2	3835 - 3836	Eligibility - Grip Strength component - (D)	Question	All respondents	The age eligibility for the grip strength component is 6 to 79 years	2	2269 - 2270	Eligibility - Grip Strength component - (D)	Question	All respondents	The age eligibility for the grip strength component is 6 to 79 years
gsm_11	right hand grip strength (1)	right hand grip strength (kilograms) - (1)	right hand grip strength (kilograms) - (	1	integer	integer	496	numeric			0	0	0			0	#NUM!	#NUM!	#NUM!	#NUM!			3	3318 - 3320	Right hand grip strength (1)	INSTRUCTION: Record the first grip strength measurement for the right hand.	Respondents with GSCDELG = 1	Note	3	3837 - 3839	Right hand grip strength (kilograms) - (1)	Instruction: Record the first grip strength measurement for the right hand to the nearest kilogram (kg).	Respondents with GSCDELG = 1	Note	3	2271 - 2273	Right hand grip strength (kilograms) - (1)	INSTRUCTION: Record the first grip strength measurement for the right hand to the nearest kilogram (kg).	Respondents with GSCDELG = 1	Note
gsm_21	right hand grip strength (2)	right hand grip strength (kilograms) - (2)	right hand grip strength (kilograms) - (	0	integer	integer	368	numeric			0	0	0			0	#NUM!	#NUM!	#NUM!	#NUM!			3	3324 - 3326	Right hand grip strength (2)	INSTRUCTION: Record the second grip strength measurement for the right hand.	Respondents with GSCDELG = 1	Note	3	3843 - 3845	Right hand grip strength (kilograms) - (2)	Instruction: Record the second grip strength measurement for the right hand to the nearest kilogram (kg).	Respondents with GSCDELG = 1	Note	3	2277 - 2279	Right hand grip strength (kilograms) - (2)	INSTRUCTION: Record the second grip strength measurement for the right hand to the nearest kilogram	Respondents with GSCDELG = 1	Note
gsm_22	left hand grip strength (2)	left hand grip strength (kilograms) - (2)	left hand grip strength (kilograms) - (2	0	integer	integer	621	numeric			0	0	0			0	#NUM!	#NUM!	#NUM!	#NUM!			3	3327 - 3329	Left hand grip strength (2)	INSTRUCTION: Record the second grip strength measurement for the left hand.	Respondents with GSCDELG = 1	Note	3	3846 - 3848	Left hand grip strength (kilograms) - (2)	Instruction: Record the second grip strength measurement for the left hand to the nearest kilogram (kg).	Respondents with GSCDELG = 1	Note	3	2280 - 2282	Left hand grip strength (kilograms) - (2)	INSTRUCTION: Record the second grip strength measurement for the left hand to the nearest kilogram	Respondents with GSCDELG = 1	Note
gsmd51	total hand grip strength - (d)	total hand grip strength (kilograms) - (d)	total hand grip strength (kilograms) - (	0	integer	integer	222	numeric			0	0	0			0	#NUM!	#NUM!	#NUM!	#NUM!			3	3330 - 3332	Total hand grip strength - (D)	Question	Respondents with GSCDELG = 1	Note	3	3849 - 3851	Total hand grip strength (kilograms) - (D)	Question	Respondents with GSCDELG = 1	Note	3	2283 - 2285	Total hand grip strength (kilograms) - (D)	Question	Respondents with GSCDELG = 1	No standards for...
hep_11	ever received hepatitis a vaccination			0			753	numeric								0	#NUM!	#NUM!	#NUM!	#NUM!			1	801	Ever received hepatitis A vaccination	Have you ever received a hepatitis A vaccination? This vaccine is given to people who travel outside of	All respondents	Note
hep_13	received blood transf canada1978 to 1985		received blood transfusion in canada bef	0			655	numeric								0	#NUM!	#NUM!	#NUM!	#NUM!			1	803	Received blood transfusion in Canada between 1978 and 1985	Did you receive a blood transfusion in Canada between 1978 and 1985?	Respondents who answered HEP_11 = (1,2) and were born before 1986	Note	1	186	Received blood transfusion in Canada before 1990	Did you receive a blood transfusion in Canada before 1990?	Respondents born before 1990	Note	1	186	Received blood transfusion in Canada before 1990	Did you receive a blood transfusion in Canada before 1990?	Respondents born before 1990	Note
hob_11a	leisure activity / last 3 months - arts	leisure activity / last 3 months - arts	leisure activity / last 3 months - arts	0	integer	factor	335	numeric			0	0	0			0	#NUM!	#NUM!	#NUM!	#NUM!			1	1114	Leisure activity / last 3 months - arts	In the past 3 months, that is from [date 3 months ago] to yesterday, have you done any of the following in	All respondents	Note	1	1107	Leisure activity / last 3 months - arts	In the past 3 months, that is from [date 3 months ago] to yesterday, have you done any of the following in	All respondents	Arts using paints, glazes, finger paints, water colours and crayons	1	930	Leisure activity / last 3 months - arts	In the past 3 months, that is from [date 3 months ago] to yesterday, have you done any of the following in	All respondents	Arts using paints, glazes, finger paints, water colours and crayons
hob_11b	leisure activity / last 3 mths - pottery	leisure activity / last 3 months - pottery	leisure activity / last 3 months - potte	0	integer	factor	871	numeric			0	0	0			0	#NUM!	#NUM!	#NUM!	#NUM!			1	1115	Leisure activity / last 3 months - pottery	In the past 3 months, that is from [date 3 months ago] to yesterday, have you done any of the following in	All respondents	Note	1	1108	Leisure activity / last 3 months - pottery	In the past 3 months, that is from [date 3 months ago] to yesterday, have you done any of the following in	All respondents	Pottery and ceramics using a kiln	1	931	Leisure activity / last 3 months - pottery	In the past 3 months, that is from [date 3 months ago] to yesterday, have you done any of the following in	All respondents	Pottery and ceramics using a kiln
hob_11c	leisure act/last 3 mths - model making	leisure activity / last 3 months - model making	leisure activity / last 3 months - model	0	integer	factor	303	numeric			0	0	0			0	#NUM!	#NUM!	#NUM!	#NUM!			1	1116	Leisure activity / last 3 months - model making	In the past 3 months, that is from [date 3 months ago] to yesterday, have you done any of the following in	All respondents	Note	1	1109	Leisure activity / last 3 months - model making	In the past 3 months, that is from [date 3 months ago] to yesterday, have you done any of the following in	All respondents	Model making using glues, solders, paints or metals	1	932	Leisure activity / last 3 months - model making	In the past 3 months, that is from [date 3 months ago] to yesterday, have you done any of the following in	All respondents	Model making using glues, solders, paints or metals
hob_11e	leisure act/last 3 mths - welding	leisure act / last 3 months - welding/soldering	leisure act / last 3 months - welding/so	1	integer	factor	55	numeric			0	0	0			0	#NUM!	#NUM!	#NUM!	#NUM!			1	1118	Leisure activity / last 3 months - welding	In the past 3 months, that is from [date 3 months ago] to yesterday, have you done any of the following in	All respondents	Note	1	1111	Leisure activity / last 3 months - welding/soldering	In the past 3 months, that is from [date 3 months ago] to yesterday, have you done any of the following in	All respondents	Note	1	934	Leisure activity / last 3 months - welding/soldering	In the past 3 months, that is from [date 3 months ago] to yesterday, have you done any of the following in	All respondents	Note
hob_11f	leisure act/last 3 mths - auto repairs	leisure activity / last 3 months - auto repairs	leisure activity / last 3 months - auto	1	integer	factor	34	numeric			0	0	0			0	#NUM!	#NUM!	#NUM!	#NUM!			1	1119	Leisure activity / last 3 months - auto repairs	In the past 3 months, that is from [date 3 months ago] to yesterday, have you done any of the following in	All respondents	Note	1	1112	Leisure activity / last 3 months - auto repairs	In the past 3 months, that is from [date 3 months ago] to yesterday, have you done any of the following in	All respondents	Note	1	935	Leisure activity / last 3 months - auto repairs	In the past 3 months, that is from [date 3 months ago] to yesterday, have you done any of the following in	All respondents	Note
hob_11g	leisure act/last 3 mths - electronic ass	leisure act / last 3 months - electronics assembly	leisure act/last 3 months-electronics as	0	integer	factor	7	numeric			0	0	0			0	#NUM!	#NUM!	#NUM!	#NUM!			1	1120	Leisure activity / last 3 months - electronics assembly	In the past 3 months, that is from [date 3 months ago] to yesterday, have you done any of the following in	All respondents	Note	1	1113	Leisure activity / last 3 months - electronics assembly	In the past 3 months, that is from [date 3 months ago] to yesterday, have you done any of the following in	All respondents	Electronics assembly, repairs of components	1	936	Leisure activity / last 3 months - electronics assembly	In the past 3 months, that is from [date 3 months ago] to yesterday, have you done any of the following in	All respondents	Electronics assembly, repairs of components
hob_11h	leisure act/last 3 mths - plumbing	leisure activity / last 3 months - plumbing	leisure activity / last 3 months - plumb	0	integer	factor	651	numeric			0	0	0			0	#NUM!	#NUM!	#NUM!	#NUM!			1	1121	Leisure activity / last 3 months - plumbing	In the past 3 months, that is from [date 3 months ago] to yesterday, have you done any of the following in	All respondents	Note	1	1114	Leisure activity / last 3 months - plumbing	In the past 3 months, that is from [date 3 months ago] to yesterday, have you done any of the following in	All respondents	Note	1	937	Leisure activity / last 3 months - plumbing	In the past 3 months, that is from [date 3 months ago] to yesterday, have you done any of the following in	All respondents	Note
hob_11i	leisure act/last 3 mths - refinish furn	leisure activity/last 3 mon-refinishing furniture	leisure activity/last 3 mon-refinishing	0	integer	factor	407	numeric			0	0	0			0	#NUM!	#NUM!	#NUM!	#NUM!			1	1122	Leisure activity / last 3 months - refinishing furniture	In the past 3 months, that is from [date 3 months ago] to yesterday, have you done any of the following in	All respondents	Note	1	1115	Leisure activity / last 3 months - refinishing furniture	In the past 3 months, that is from [date 3 months ago] to yesterday, have you done any of the following in	All respondents	Note	1	938	Leisure activity / last 3 months - refinishing furniture	In the past 3 months, that is from [date 3 months ago] to yesterday, have you done any of the following in	All respondents	Note
hob_11j	leisure act/last 3 mths - woodworking	leisure activity / last 3 months - woodworking	leisure activity / last 3 months - woodw	0	integer	factor	607	numeric			0	0	0			0	#NUM!	#NUM!	#NUM!	#NUM!			1	1123	Leisure activity / last 3 months - woodworking	In the past 3 months, that is from [date 3 months ago] to yesterday, have you done any of the following in	All respondents	Note	1	1116	Leisure activity / last 3 months - woodworking	In the past 3 months, that is from [date 3 months ago] to yesterday, have you done any of the following in	All respondents	Note	1	939	Leisure activity / last 3 months - woodworking	In the past 3 months, that is from [date 3 months ago] to yesterday, have you done any of the following in	All respondents	Note
hob_12	arts - number of times / 3 months	arts - usual number of times	arts - usual number of times	0	integer	integer	599	numeric		1	0	0	0			0	#NUM!	#NUM!	#NUM!	#NUM!			3	1125 - 1127	Arts - number of times / 3 months	(In the past three months,) How often did you usually - do arts?	Respondents who answered HOB_11A = 1	Note	3	1118 - 1120	Arts - usual number of times	How often do you usually do arts? (For example: twice a day, three times a week, once a month)	Respondents who answered HOB_11A = 1	Arts using paints, glazes, finger paints, water colours and crayons	3	941 - 943	Arts - usual number of times	How often do you usually do arts? (For example: twice a day, three times a week, once a month)	Respondents who answered HOB_11A = 1	Arts using paints, glazes, finger paints, water colours and crayons
hob_12n	arts - reporting period	arts - reporting period	arts - reporting period	0	integer	factor	529	numeric			0	0	0			0	#NUM!	#NUM!	10611	0.638986			1	1128	Arts - reporting period	INTERVIEWER: Select the reporting period.	Respondents who had a valid answer to HOB_12	Note	1	1121	Arts - reporting period	Interviewer: Select the reporting period.	Respondents who answered HOB_11A = 1	Arts using paints, glazes, finger paints, water colours and crayons	1	944	Arts - reporting period	Interviewer: Select the reporting period.	Respondents who answered HOB_11A = 1	Arts using paints, glazes, finger paints, water colours and crayons
hob_12t	arts - time spent each occasion	arts - time spent each occasion	arts - time spent each occasion	0	integer	factor	85	numeric			0	0	0			0	#NUM!	#NUM!	10611	0.638986			1	1133	Arts - time spent each occasion	About how much time did you spend on each occasion? (doing arts)	Respondents who had a valid answer to HOB_12	Note	1	1126	Arts - time spent each occasion	About how much time do you spend on each occasion? (doing arts)	Respondents who answered HOB_11A = 1	Arts using paints, glazes, finger paints, water colours and crayons	1	945	Arts - time spent each occasion	About how much time do you spend on each occasion? (doing arts)	Respondents who answered HOB_11A = 1	Arts using paints, glazes, finger paints, water colours and crayons
hob_13	pottery - number of times / 3 months	pottery - usual number of times	pottery - usual number of times	1	integer	integer	492	numeric		1	0	0	0			0	#NUM!	#NUM!	#NUM!	#NUM!			3	1134 - 1136	Pottery - number of times / 3 months	(In the past three months,) How often did you usually - do pottery or ceramics?	Respondents who answered HOB_11B = 1	Note	3	1127 - 1129	Pottery - usual number of times	How often do you usually do pottery or ceramics? (For example: twice a day, three times a week, once a	Respondents who answered HOB_11B = 1	Pottery and ceramics using a kiln	3	950 - 952	Pottery - usual number of times	How often do you usually do pottery or ceramics? (For example: twice a day, three times a week, once a	Respondents who answered HOB_11B = 1	Pottery and ceramics using a kiln
hob_13n	pottery - reporting period	pottery - reporting period	pottery - reporting period	0	integer	factor	615	numeric			0	0	0			0	#NUM!	#NUM!	16301	0.981633			1	1137	Pottery - reporting period	INTERVIEWER: Select the reporting period.	Respondents who had a valid answer to HOB_13	Note	1	1130	Pottery - reporting period	Interviewer: Select the reporting period.	Respondents who answered HOB_11B = 1	Pottery and ceramics using a kiln	1	953	Pottery - reporting period	Interviewer: Select the reporting period.	Respondents who answered HOB_11B = 1	Pottery and ceramics using a kiln
hob_13t	pottery - time spent each occasion	pottery - time spent each occasion	pottery - time spent each occasion	0	integer	factor	399	numeric			0	0	0			0	#NUM!	#NUM!	16301	0.981633			1	1142	Pottery - time spent each occasion	About how much time did you spend on each occasion? (doing pottery or ceramics)	Respondents who had a valid answer to HOB_13	Note	1	1135	Pottery - time spent each occasion	About how much time do you spend on each occasion? (doing pottery or ceramics)	Respondents who answered HOB_11B = 1	Pottery and ceramics using a kiln	1	954	Pottery - time spent each occasion	About how much time do you spend on each occasion? (doing pottery or ceramics)	Respondents who answered HOB_11B = 1	Pottery and ceramics using a kiln
hob_14	pottery - time spent each occasion	model making - usual number of times	model making - usual number of times	0	integer	integer	611	numeric		1	0	0	0			0	#NUM!	#NUM!	#NUM!	#NUM!			3	1143 - 1145	Model making - number of times / 3 months	(In the past three months,) How often did you usually - do model making?	Respondents who answered HOB_11C = 1	Note	3	1136 - 1138	Model making - usual number of times	How often do you usually do model making? (For example: twice a day, three times a week, once a month)	Respondents who answered HOB_11C = 1	Model making using glues, solders, paints or metals	3	959 - 961	Model making - usual number of times	How often do you usually do model making? (For example: twice a day, three times a week, once a month)	Respondents who answered HOB_11C = 1	Model making using glues, solders, paints or metals
hob_14n	model making - reporting period	model making - reporting period	model making - reporting period	0	integer	factor	248	numeric			0	0	0			0	#NUM!	#NUM!	15579	0.938155			1	1146	Model making - reporting period	INTERVIEWER: Select the reporting period.	Respondents who had a valid answer to HOB_14	Note	1	1139	Model making - reporting period	Interviewer: Select the reporting period.	Respondents who answered HOB_11C = 1	Model making using glues, solders, paints or metals	1	962	Model making - reporting period	Interviewer: Select the reporting period.	Respondents who answered HOB_11C = 1	Model making using glues, solders, paints or metals
hob_14t	model making - time spent each occasion	model making - time spent each occasion	model making - time spent each occasion	0	integer	factor	1126	numeric			0	0	0			0	#NUM!	#NUM!	15579	0.938155			1	1151	Model making - time spent each occasion	About how much time did you spend on each occasion? (doing model making?)	Respondents who had a valid answer to HOB_14	Note	1	1144	Model making - time spent each occasion	About how much time do you spend on each occasion? (doing model making?)	Respondents who answered HOB_11C = 1	Model making using glues, solders, paints or metals	1	963	Model making - time spent each occasion	About how much time do you spend on each occasion? (doing model making)	Respondents who answered HOB_11C = 1	Model making using glues, solders, paints or metals
hob_15	making fish sinkers - # of times/3mths	making fishing sinkers - usual number of times	making fishing sinkers - usual number of	0	integer	integer	1059	numeric		1	0	0	0			0	#NUM!	#NUM!	#NUM!	#NUM!			3	1152 - 1154	Making fishing sinkers - number of times / 3 months	(In the past three months,) How often did you usually - making fishing sinkers or weights?	Respondents who answered HOB_11D = 1	Note	3	1145 - 1147	Making fishing sinkers - usual number of times	How often do you usually make fishing sinkers or weights? (For example: twice a day, three times a week,	Respondents who answered HOB_11D = 1	Making fishing sinkers or weights	3	968 - 970	Making fishing sinkers - usual number of times	How often do you usually make fishing sinkers or weights? (For example: twice a day, three times a week,	Respondents who answered HOB_11D = 1	Making fishing sinkers or weights
hob_15n	making fishing sinkers - report period	making fishing sinkers - reporting period	making fishing sinkers - reporting perio	0	integer	factor	762	numeric			0	0	0			0	#NUM!	#NUM!	16515	0.99452			1	1155	Making fishing sinkers - reporting period	INTERVIEWER: Select the reporting period.	Respondents who had a valid answer to HOB_15	Note	1	1148	Making fishing sinkers - reporting period	Interviewer: Select the reporting period.	Respondents who answered HOB_11D = 1	Making fishing sinkers or weights	1	971	Making fishing sinkers - reporting period	Interviewer: Select the reporting period.	Respondents who answered HOB_11D = 1	Making fishing sinkers or weights
hob_15t	making fishing sinkers - time spent each	making fishing sinkers - time spent each occasion	making fishing sinkers - time spent each	0	integer	factor	419	numeric			0	0	0			0	#NUM!	#NUM!	16515	0.99452			1	1160	Making fishing sinkers - time spent each occasion	About how much time did you spend on each occasion? (making fishing sinkers or weights)	Respondents who had a valid answer to HOB_15	Note	1	1153	Making fishing sinkers - time spent each occasion	About how much time do you spend on each occasion? (making fishing sinkers or weights)	Respondents who answered HOB_11D = 1	Making fishing sinkers or weights	1	972	Making fishing sinkers - time spent each occasion	About how much time do you spend on each occasion? (making fishing sinkers or weights)	Respondents who answered HOB_11D = 1	Making fishing sinkers or weights
hob_16	welding - number of times / 3 months	welding/soldering - usual number of times	welding/soldering - usual number of time	0	integer	integer	662	numeric		1	0	0	0			0	#NUM!	#NUM!	#NUM!	#NUM!			3	1161 - 1163	Welding - number of times / 3 months	(In the past three months,) How often did you usually - do welding or soldering?	Respondents who answered HOB_11E = 1	Note	3	1154 - 1156	Welding/soldering - usual number of times	How often do you usually do welding or soldering? (For example: twice a day, three times a week, once a	Respondents who answered HOB_11E = 1	Note	3	977 - 979	Welding/soldering - usual number of times	How often do you usually do welding or soldering? (For example: twice a day, three times a week, once a	Respondents who answered HOB_11E = 1	Note
hob_16n	welding - reporting period	welding/soldering - reporting period	welding/soldering - reporting period	0	integer	factor	345	numeric			0	0	0			0	#NUM!	#NUM!	15922	0.95881			1	1164	Welding - reporting period	INTERVIEWER: Select the reporting period.	Respondents who had a valid answer to HOB_16	Note	1	1157	Welding/soldering - reporting period	Interviewer: Select the reporting period.	Respondents who answered HOB_11E = 1	Note	1	980	Welding/soldering - reporting period	Interviewer: Select the reporting period.	Respondents who answered HOB_11E = 1	Note
hob_16t	welding - time spent each occasion	welding/soldering - time spent each occasion	welding/soldering - time spent each occa	0	integer	factor	869	numeric			0	0	0			0	#NUM!	#NUM!	15922	0.95881			1	1169	Welding - time spent each occasion	About how much time did you spend on each occasion? (doing welding or soldering)	Respondents who had a valid answer to HOB_16	Note	1	1162	Welding/soldering - time spent each occasion	About how much time do you spend on each occasion? (doing welding or soldering)	Respondents who answered HOB_11E = 1	Note	1	981	Welding/soldering - time spent each occasion	About how much time do you spend on each occasion? (doing welding or soldering)	Respondents who answered HOB_11E = 1	Note
hob_17	auto repairs - number of times / 3 mnths	auto repairs - usual number of times	auto repairs - usual number of times	0	integer	integer	309	numeric		1	0	0	0			0	#NUM!	#NUM!	#NUM!	#NUM!			3	1170 - 1172	Auto repairs - number of times / 3 months	(In the past three months,) How often did you usually - do auto repairs?	Respondents who answered HOB_11F = 1	Note	3	1163 - 1165	Auto repairs - usual number of times	How often do you usually do auto repairs? (For example: twice a day, three times a week, once a month)	Respondents who answered HOB_11F = 1	Note	3	986 - 988	Auto repairs - usual number of times	How often do you usually do auto repairs? (For example: twice a day, three times a week, once a month)	Respondents who answered HOB_11F = 1	Note
hob_17n	auto repairs - reporting period	auto repairs - reporting period	auto repairs - reporting period	0	integer	factor	1361	numeric			0	0	0			0	#NUM!	#NUM!	15216	0.916295			1	1173	Auto repairs - reporting period	INTERVIEWER: Select the reporting period.	Respondents who had a valid answer to HOB_17	Note	1	1166	Auto repairs - reporting period	Interviewer: Select the reporting period.	Respondents who answered HOB_11F = 1	Note	1	989	Auto repairs - reporting period	Interviewer: Select the reporting period.	Respondents who answered HOB_11F = 1	Note
hob_17t	auto repairs - time spent each occasion	auto repairs - time spent each occasion	auto repairs - time spent each occasion	1	integer	factor	67	numeric			0	0	0			0	#NUM!	#NUM!	15216	0.916295			1	1178	Auto repairs - time spent each occasion	About how much time did you spend on each occasion? (doing auto repairs)	Respondents who had a valid answer to HOB_17	Note	1	1171	Auto repairs - time spent each occasion	About how much time do you spend on each occasion? (doing auto repairs)	Respondents who answered HOB_11F = 1	Note	1	990	Auto repairs - time spent each occasion	About how much time do you spend on each occasion? (doing auto repairs)	Respondents who answered HOB_11F = 1	Note
hob_18	electronics - number of times / 3 months	electronics - usual number of times	electronics - usual number of times	1	integer	integer	42	numeric		1	0	0	0			0	#NUM!	#NUM!	#NUM!	#NUM!			3	1179 - 1181	Electronics - number of times / 3 months	(In the past three months,) How often did you usually - do electronics?	Respondents who answered HOB_11G = 1	Note	3	1172 - 1174	Electronics - usual number of times	How often do you usually do electronics? (For example: twice a day, three times a week, once a month)	Respondents who answered HOB_11G = 1	Electronics assembly, repairs of components	3	995 - 997	Electronics - usual number of times	How often do you usually do electronics? (For example: twice a day, three times a week, once a month)	Respondents who answered HOB_11G = 1	Electronics assembly, repairs
hob_18n	electronics - reporting period	electronics - reporting period	electronics - reporting period	0	integer	factor	7	numeric			0	0	0			0	#NUM!	#NUM!	15686	0.944598			1	1182	Electronics - reporting period	INTERVIEWER: Select the reporting period.	Respondents who had a valid answer to HOB_18	Note	1	1175	Electronics - reporting period	Interviewer: Select the reporting period.	Respondents who answered HOB_11G = 1	Electronics assembly, repairs of components	1	998	Electronics - reporting period	Interviewer: Select the reporting period.	Respondents who answered HOB_11G = 1	Electronics assembly, repairs of components
hob_18t	electronics - time spent each occasion	electronics - time spent each occasion	electronics - time spent each occasion	0	integer	factor	655	numeric			0	0	0			0	#NUM!	#NUM!	15686	0.944598			1	1187	Electronics - time spent each occasion	About how much time did you spend on each occasion? (doing electronics)	Respondents who had a valid answer to HOB_18	Note	1	1180	Electronics - time spent each occasion	About how much time do you spend on each occasion? (doing electronics)	Respondents who answered HOB_11G = 1	Electronics assembly, repairs of components	1	999	Electronics - time spent each occasion	About how much time do you spend on each occasion? (doing electronics)	Respondents who answered HOB_11G = 1	Electronics assembly, repairs
hob_19	plumbing - number of times / 3 months	plumbing - usual number of times	plumbing - usual number of times	0	integer	integer	411	numeric		1	0	0	0			0	#NUM!	#NUM!	#NUM!	#NUM!			3	1188 - 1190	Plumbing - number of times / 3 months	(In the past three months,) How often did you usually - do plumbing?	Respondents who answered HOB_11H = 1	Note	3	1181 - 1183	Plumbing - usual number of times	How often do you usually do plumbing? (For example: twice a day, three times a week, once a month)	Respondents who answered HOB_11H = 1	Note	3	1004 - 1006	Plumbing - usual number of times	How often do you usually do plumbing? (For example: twice a day, three times a week, once a month)	Respondents who answered HOB_11H = 1	Note
hob_19n	plumbing - reporting period	plumbing - reporting period	plumbing - reporting period	0	integer	factor	619	numeric			0	0	0			0	#NUM!	#NUM!	15720	0.946646			1	1191	Plumbing - reporting period	INTERVIEWER: Select the reporting period.	Respondents who had a valid answer to HOB_19	Note	1	1184	Plumbing - reporting period	Interviewer: Select the reporting period.	Respondents who answered HOB_11H = 1	Note	1	1007	Plumbing - reporting period	Interviewer: Select the reporting period.	Respondents who answered HOB_11H = 1	Note
hob_19t	plumbing - time spent each occasion	plumbing - time spent each occasion	plumbing - time spent each occasion	0	integer	factor	485	numeric			0	0	0			0	#NUM!	#NUM!	15720	0.946646			1	1196	Plumbing - time spent each occasion	About how much time did you spend on each occasion? (doing plumbing)	Respondents who had a valid answer to HOB_19	Note	1	1189	Plumbing - time spent each occasion	About how much time do you spend on each occasion? (doing plumbing)	Respondents who answered HOB_11H = 1	Note	1	1008	Plumbing - time spent each occasion	About how much time do you spend on each occasion? (doing plumbing)	Respondents who answered HOB_11H = 1	Note
hob_20	refinishing furniture - # of times/3mth	refinishing furniture - usual number of times	refinishing furniture - usual number of	0	integer	integer	618	numeric		1	0	0	0			0	#NUM!	#NUM!	#NUM!	#NUM!			3	1197 - 1199	Refinishing furniture - number of times / 3 months	(In the past three months,) How often did you usually - refinish furniture?	Respondents who answered HOB_11I = 1	Note	3	1190 - 1192	Refinishing furniture - usual number of times	How often do you usually refinish furniture? (For example: twice a day, three times a week, once a month)	Respondents who answered HOB_11I = 1	Note	3	1013 - 1015	Refinishing furniture - usual number of times	How often do you usually refinish furniture? (For example: twice a day, three times a week, once a month)	Respondents who answered HOB_11I = 1	Note
hob_20n	refinishing furniture - reporting period	refinishing furniture - reporting period	refinishing furniture - reporting period	0	integer	factor	537	numeric			0	0	0			0	#NUM!	#NUM!	16108	0.970011			1	1200	Refinishing furniture - reporting period	INTERVIEWER: Select the reporting period.	Respondents who had a valid answer to HOB_20	Note	1	1193	Refinishing furniture - reporting period	Interviewer: Select the reporting period.	Respondents who answered HOB_11I = 1	Note	1	1016	Refinishing furniture - reporting period	Interviewer: Select the reporting period.	Respondents who answered HOB_11I = 1	Note
hob_20t	refinishing furn - time spent each occ	refinishing furniture - time spent each occasion	refinishing furniture - time spent each	0	integer	factor	87	numeric			0	0	0			0	#NUM!	#NUM!	16108	0.970011			1	1205	Refinishing furniture - time spent each occasion	About how much time did you spend on each occasion? (refinishing furniture)	Respondents who had a valid answer to HOB_20	Note	1	1198	Refinishing furniture - time spent each occasion	About how much time do you spend on each occasion? (refinishing furniture)	Respondents who answered HOB_11I = 1	Note	1	1017	Refinishing furniture - time spent each occasion	About how much time do you spend on each occasion? (refinishing furniture)	Respondents who answered HOB_11I = 1	Note
hob_21	woodworking - number of times / 3 months	woodworking - usual number of times	woodworking - usual number of times	1	integer	integer	511	numeric		1	0	0	0			0	#NUM!	#NUM!	#NUM!	#NUM!			3	1206 - 1208	Woodworking - number of times / 3 months	(In the past three months,) How often did you usually - do woodworking?	Respondents who answered HOB_11J = 1	Note	3	1199 - 1201	Woodworking - usual number of times	How often do you usually do woodworking? (For example: twice a day, three times a week, once a month)	Respondents who answered HOB_11J = 1	Note	3	1022 - 1024	Woodworking - usual number of times	How often do you usually do woodworking? (For example: twice a day, three times a week, once a month)	Respondents who answered HOB_11J = 1	Note
hob_21n	woodworking - reporting period	woodworking - reporting period	woodworking - reporting period	0	integer	factor	621	numeric			0	0	0			0	#NUM!	#NUM!	14880	0.896062			1	1209	Woodworking - reporting period	INTERVIEWER: Select the reporting period.	Respondents who had a valid answer to HOB_21	Note	1	1202	Woodworking - reporting period	Interviewer: Select the reporting period.	Respondents who answered HOB_11J = 1	Note	1	1025	Woodworking - reporting period	Interviewer: Select the reporting period.	Respondents who answered HOB_11J = 1	Note
hob_21t	woodworking - time spent each occasion	woodworking - time spent each occasion	woodworking - time spent each occasion	0	integer	factor	379	numeric			0	0	0			0	#NUM!	#NUM!	14880	0.896062			1	1214	Woodworking - time spent each occasion	About how much time did you spend on each occasion? (doing woodworking)	Respondents who had a valid answer to HOB_21	Note	1	1207	Woodworking - time spent each occasion	About how much time do you spend on each occasion? (doing woodworking)	Respondents who answered HOB_11J = 1	Note	1	1026	Woodworking - time spent each occasion	About how much time do you spend on each occasion? (doing woodworking)	Respondents who answered HOB_11J = 1	Note
hobd15y	making fishing sinkers - time per yr-(d)	making fishing sinkers - times per year - (d)	making fishing sinkers - times per year	0	integer	integer	1063	numeric		1	0	0	0			0	#NUM!	#NUM!	#NUM!	#NUM!			4	1156 - 1159	Making fishing sinkers - time per year - (D)	Question	Respondents who had a valid answer to HOB_15	Note	4	1149 - 1152	Making fishing sinkers - times per year - (D)	Question	Respondents who answered HOB_11D = 1	Making fishing sinkers or weights	4	973 - 976	Making fishing sinkers - times per year - (D)	Question	Respondents who answered HOB_11D = 1	Making fishing sinkers or weights
hsc_11	age of home	age of home		0			1345	numeric	1							0	#NUM!	#NUM!	#NUM!	#NUM!			2	1079 - 1080	Age of home	How old is this home? Is it: (� less than 10 years old, � 10 years old to less than 20, � 20 years old to	One respondent per household	Note	2	1070 - 1071	Age of home	How old is this home? Is it: (� less than 10 years old, � 10 years old to less than 20, � 20 years old to	All respondents	In households with two selected respondents this question was asked only to the respondent aged <12 and
hsc_12	time lived in dwelling	time lived in dwelling		1			52	numeric								0	#NUM!	#NUM!	#NUM!	#NUM!			2	1081 - 1082	Time lived in dwelling	How long have you lived in this home?	All respondents	Note	2	1072 - 1073	Time lived in dwelling	How long have you lived in this home?	All respondents	Note
hsc_13a	heat source - oil furnace	heat source - oil furnace		1			29	numeric								0	#NUM!	#NUM!	#NUM!	#NUM!			1	1083	Heat source - oil furnace	What is the main source of heat in this home? - Oil furnace	One respondent per household	Note	1	1076	Heat source - oil furnace	What is the main source of heat in this home? - Oil furnace	All respondents	In households with two selected respondents this question was asked only to the respondent aged <12 and
hsc_13b	heat source - gas furnace	heat source - gas furnace		0			7	numeric								0	#NUM!	#NUM!	#NUM!	#NUM!			1	1084	Heat source - gas furnace	What is the main source of heat in this home? - Gas furnace	One respondent per household	Note	1	1077	Heat source - gas furnace	What is the main source of heat in this home? - Gas furnace	All respondents	In households with two selected respondents this question was asked only to the respondent aged <12 and
hsc_13c	heat source - electric heat	heat source - electric heat		0			647	numeric								0	#NUM!	#NUM!	#NUM!	#NUM!			1	1085	Heat source - electric heat	What is the main source of heat in this home? - Electric Heat	One respondent per household	Note	1	1078	Heat source - electric heat	What is the main source of heat in this home? - Electric Heat	All respondents	In households with two selected respondents this question was asked only to the respondent aged <12 and
hsc_13d	heat source - wood-burning stove	heat source - wood-burning stove		0			410	numeric								0	#NUM!	#NUM!	#NUM!	#NUM!			1	1086	Heat source - wood-burning stove	What is the main source of heat in this home? - Wood-burning stove	One respondent per household	Note	1	1079	Heat source - wood-burning stove	What is the main source of heat in this home? - Wood-burning stove	All respondents	In households with two selected respondents this question was asked only to the respondent aged <12 and
hsc_13e	heat source - wood-burning fireplace	heat source - wood-burning fireplace		0			638	numeric								0	#NUM!	#NUM!	#NUM!	#NUM!			1	1087	Heat source - wood-burning fireplace	What is the main source of heat in this home? - Wood-burning fireplace	One respondent per household	Note	1	1080	Heat source - wood-burning fireplace	What is the main source of heat in this home? - Wood-burning fireplace	All respondents	In households with two selected respondents this question was asked only to the respondent aged <12 and
hsc_13f	heat source - gas fireplace	heat source - gas fireplace		0			482	numeric								0	#NUM!	#NUM!	#NUM!	#NUM!			1	1088	Heat source - gas fireplace	What is the main source of heat in this home? - Gas fireplace	One respondent per household	Note	1	1081	Heat source - gas fireplace	What is the main source of heat in this home? - Gas fireplace	All respondents	In households with two selected respondents this question was asked only to the respondent aged <12 and
hsc_13g	heat source - other	heat source - other		0			627	numeric								0	#NUM!	#NUM!	#NUM!	#NUM!			1	1089	Heat source - other	What is the main source of heat in this home? - Other - Specify	One respondent per household	Note	1	1082	Heat source - other	What is the main source of heat in this home? - Other	All respondents	In households with two selected respondents this question was asked only to the respondent aged <12 and
hsc_31	pesticide/insecticide use - past month	pesticide/insecticide use - past month		0			531	numeric								0	#NUM!	#NUM!	#NUM!	#NUM!			1	1090	Pesticide/insecticide use - past month	In the past month, were any chemicals used to treat this home to control roaches, ants or termites, or were	One respondent per household	Note	1	1083	Pesticide/insecticide use - past month	In the past month, that is from [date last month] to yesterday, were any chemicals used to treat this home	All respondents	In households with two selected respondents this question was asked only to the respondent aged <12 and
hsc_33a	area of home pest/insect used - liv rm	area home pesticide/insecticide used - living room		0			90	numeric								0	#NUM!	#NUM!	#NUM!	#NUM!			1	1091	Area of home pesticide/insecticide used - living room	In which area(s) of this home were these products used? - Living room	One respondent per household who answered HSC_31 = 1	Note	1	1084	Area of home pesticide/insecticide used - living room	In which area(s) of this home were these products used? - Living room	Respondents with HSC_31 = 1	In households with two selected respondents this question was asked only to the respondent aged <12 and
hsc_33b	area of home pest/insect used - fam rm	area home pesticide/insecticide used - family room		1			503	numeric								0	#NUM!	#NUM!	#NUM!	#NUM!			1	1092	Area of home pesticide/insecticide used - family room	In which area(s) of this home were these products used? - Family room	One respondent per household who answered HSC_31 = 1	Note	1	1085	Area of home pesticide/insecticide used - family room	In which area(s) of this home were these products used? - Family room	Respondents with HSC_31 = 1	In households with two selected respondents this question was asked only to the respondent aged <12 and
hsc_33c	area of home pest/insect used - din rm	area home pesticide/insecticide used - dining room		0			615	numeric								0	#NUM!	#NUM!	#NUM!	#NUM!			1	1093	Area of home pesticide/insecticide used - dining room	In which area(s) of this home were these products used? - Dining room	One respondent per household who answered HSC_31 = 1	Note	1	1086	Area of home pesticide/insecticide used - dining room	In which area(s) of this home were these products used? - Dining room	Respondents with HSC_31 = 1	In households with two selected respondents this question was asked only to the respondent aged <12 and
hsc_33d	area of home pest/insect used - kitchen	area of home pesticide/insecticide used - kitchen		0			391	numeric								0	#NUM!	#NUM!	#NUM!	#NUM!			1	1094	Area of home pesticide/insecticide used - kitchen	In which area(s) of this home were these products used? - Kitchen	One respondent per household who answered HSC_31 = 1	Note	1	1087	Area of home pesticide/insecticide used - kitchen	In which area(s) of this home were these products used? - Kitchen	Respondents with HSC_31 = 1	In households with two selected respondents this question was asked only to the respondent aged <12 and
hsc_33e	area of home pest/insect used - bathrm	area home pesticide/insecticide used - bathroom(s)		0			604	numeric								0	#NUM!	#NUM!	#NUM!	#NUM!			1	1095	Area of home pesticide/insecticide used - bathroom(s)	In which area(s) of this home were these products used? - Bathroom(s)	One respondent per household who answered HSC_31 = 1	Note	1	1088	Area of home pesticide/insecticide used - bathroom(s)	In which area(s) of this home were these products used? - Bathroom(s)	Respondents with HSC_31 = 1	In households with two selected respondents this question was asked only to the respondent aged <12 and
hsc_33f	area of home pest/insect used - bedrm	area of home pesticide/insecticide used-bedroom(s)		0			235	numeric								0	#NUM!	#NUM!	#NUM!	#NUM!			1	1096	Area of home pesticide/insecticide used - bedroom(s)	In which area(s) of this home were these products used? - Bedroom(s)	One respondent per household who answered HSC_31 = 1	Note	1	1089	Area of home pesticide/insecticide used - bedroom(s)	In which area(s) of this home were these products used? - Bedroom(s)	Respondents with HSC_31 = 1	In households with two selected respondents this question was asked only to the respondent aged <12 and
hsc_33g	area of home pest/insect used - oth rm	area home pesticide/insecticide used - other rooms		0			1128	numeric								0	#NUM!	#NUM!	#NUM!	#NUM!			1	1097	Area of home pesticide/insecticide used - other rooms	In which area(s) of this home were these products used? - Other rooms (den, play room, rec room, etc.)	One respondent per household who answered HSC_31 = 1	Note	1	1090	Area of home pesticide/insecticide used - other rooms	In which area(s) of this home were these products used? - Other rooms (den, play room, rec room, etc.)	Respondents with HSC_31 = 1	In households with two selected respondents this question was asked only to the respondent aged <12 and
hsc_33h	area of home pest/insect used - outside	area of home pesticide/insecticide used - outside		0			1057	numeric								0	#NUM!	#NUM!	#NUM!	#NUM!			1	1098	Area of home pesticide/insecticide used - outside	In which area(s) of this home were these products used? - Outside (foundation of building)	One respondent per household who answered HSC_31 = 1	Note	1	1091	Area of home pesticide/insecticide used - outside	In which area(s) of this home were these products used? - Outside (foundation of building)	Respondents with HSC_31 = 1	In households with two selected respondents this question was asked only to the respondent aged <12 and
hsc_33i	area of home pes/ins used - entire home	area home pesticide/insecticide used - entire home		0			749	numeric								0	#NUM!	#NUM!	#NUM!	#NUM!			1	1099	Area of home pesticide/insecticide used - entire home	In which area(s) of this home were these products used? - Entire home	One respondent per household who answered HSC_31 = 1	Note	1	1092	Area of home pesticide/insecticide used - entire home	In which area(s) of this home were these products used? - Entire home	Respondents with HSC_31 = 1	In households with two selected respondents this question was asked only to the respondent aged <12 and
hsc_34	chem prod used in -app by sm liv in home	chem prod used home/past mth someone living home		0			409	numeric								0	#NUM!	#NUM!	#NUM!	#NUM!			2	1100 - 1101	Chemical prod used in home/past mth-app by smone liv in home	(In the past month,) When these chemical products were used to treat this home, how many times did	One respondent per household who answered HSC_31 = 1	Note	2	1093 - 1094	Chemical prod used home/past month - by someone living home	(In the past month,) When these chemical products were used to treat this home, how many times did	Respondents with HSC_31 = 1	In households with two selected respondents this question was asked only to the respondent aged <12 and
hsc_35	chem prod used in-app by profl ext	chem product used home/past month applied by prof.		0			639	numeric								0	#NUM!	#NUM!	#NUM!	#NUM!			2	1102 - 1103	Chemical products used in home/past mth - app by profl ext	(In the past month, when these chemical products were used to treat this home,) How many times did a	One respondent per household who answered HSC_31 = 1	Note	2	1095 - 1096	Chemical products used in home/past month - applied by prof.	(In the past month, when these chemical products were used to treat this home,) How many times did a	Respondents with HSC_31 = 1	In households with two selected respondents this question was asked only to the respondent aged <12 and
hsc_36	chem prod used in-app by other	chem prod used in hm/past month app someone other		0			338	numeric								0	#NUM!	#NUM!	#NUM!	#NUM!			2	1104 - 1105	Chemical prod used in hm/past mon - app by someone other	How many times did someone other than a professional or household member apply these products? (For	One respondent per household who answered HSC_31 = 1	Note	2	1097 - 1098	Chemical prod used in hm/past month - app by someone other	(In the past month, when these chemical products were used to treat this home,) How many times did	Respondents with HSC_31 = 1	In households with two selected respondents this question was asked only to the respondent aged <12 and
hsc_37	chem prod used in-lice or fleas	chem prod used in home/past month lice or fleas		0			868	numeric								0	#NUM!	#NUM!	#NUM!	#NUM!			1	1106	Chemical products used in home/past month - lice or fleas	In the past month, were any chemicals used in this home to control head lice on family members or fleas on	One respondent per household	Note	1	1099	Chemical products used in home / past month - lice or fleas	In the past month, were any chemicals used in this home to control head lice on family members or fleas on	All respondents	In households with two selected respondents this question was asked only to the respondent aged <12 and
hsc_41	chem prod used out-insect or weeds	chem used outside home/pst mth insects/weeds		0			284	numeric								0	#NUM!	#NUM!	#NUM!	#NUM!			1	1107	Chemicals used around outside/past mth - insects or weeds	Did anyone treat the lawn or yard of this home, or the surrounding fields, woods or orchards with chemical	One respondent per household	Note	1	1100	Chemicals used around outside home/past month-insects/weeds	(In the past month,) Did anyone treat the lawn or yard of this home, or the surrounding fields, woods or	All respondents	In households with two selected respondents this question was asked only to the respondent aged <12 and
hsc_42	chem outside-app by someone liv in home	chem outside home/past mth app by per liv in home		0			1296	numeric								0	#NUM!	#NUM!	#NUM!	#NUM!			2	1108 - 1109	Chem around outside home/past mth-app by someone liv in home	(In the past month,) When these chemical products were used to treat the area around this home, how	One respondent per household who answered HSC_41 = 1	Note	2	1101 - 1102	Chem around outside home/past mth-app by someone liv in home	(In the past month,) When these chemical products were used to treat the area around this home, how	Respondents with HSC_41 = 1	In households with two selected respondents this question was asked only to the respondent aged <12 and
hsc_43	chem outside-app by prof	chem used outside home/past month - app by prof		1			67	numeric								0	#NUM!	#NUM!	#NUM!	#NUM!			2	1110 - 1111	Chemicals used around outside of home/past month-app by prof	(In the past month, when these chemical products were used to treat the area around this home,) how	One respondent per household who answered HSC_41 = 1	Note	2	1103 - 1104	Chemicals used around outside home/past month - app by prof	(In the past month, when these chemical products were used to treat the area around this home,) how	Respondents with HSC_41 = 1	In households with two selected respondents this question was asked only to the respondent aged <12 and
hsc_44	chem outside-app by someone other	chem used outside/past month app by someone other		1			45	numeric								0	#NUM!	#NUM!	#NUM!	#NUM!			2	1112 - 1113	Chemicals used outside /past month - app by someone other	How many times did someone other than a professional or household member apply these products? (For	One respondent per household who answered HSC_41 = 1	Note	2	1105 - 1106	Chemicals used outside/past month - app by someone other	(In the past month, when these chemical products were used to treat the area around this home,) How	Respondents with HSC_41 = 1	In households with two selected respondents this question was asked only to the respondent aged <12 and
hui_01	vis:read newsprnt wtht glasses/contacts	vision - read newsprint without glasses / contacts		0			7	numeric								0	#NUM!	#NUM!	#NUM!	#NUM!			1	804	Vision - read newsprint without glasses / contacts	Are you usually able to see well enough to read ordinary newsprint without glasses or contact lenses?	All respondents	Note	1	782	Vision - read newsprint without glasses / contacts	Are you usually able to see (clearly, and without distortion, the words in a book/well enough to read ordinary	Respondents aged 6 and older	Note
hui_02	vis:read newsprnt with glasses/contacts	vision - read newsprint with glasses / contacts		0			649	numeric								0	#NUM!	#NUM!	#NUM!	#NUM!			1	805	Vision - read newsprint with glasses / contacts	Are you usually able to see well enough to read ordinary newsprint with glasses or contact lenses?	Respondents who answered HUI_01 = 2	Note	1	783	Vision - read newsprint with glasses / contacts	Are you usually able to see (clearly, and without distortion, the words in a book/well enough to read ordinary	Respondents aged 6 and older with HUI_01 <>1	Note
hui_03	vision - capable de voir	vision - able to see		0			405	numeric								0	#NUM!	#NUM!	#NUM!	#NUM!			1	806	Vision - able to see	Are you able to see at all?	Respondents who answered HUI_01 = 2	Note	1	784	Vision - able to see	Are you able to see at all?	Respondents aged 6 and older with HUI_01 <>1 and HUI_02 <>1	Note
hui_04	vis:rec. friend without glasses/contacts	vision recognize a friend without glasses/contacts		0			659	numeric								0	#NUM!	#NUM!	#NUM!	#NUM!			1	807	Vision - recognize a friend without glasses / contacts	Are you able to see well enough to recognize a friend on the other side of the street without glasses or	Respondents who answered HUI_01 = 1 or HUI_02 =1 or HUI_03 =1	Note	1	785	Vision - recognize a friend without glasses / contacts	Are you able to see well enough to recognize a friend on the other side of the street without glasses or	Respondents aged 6 and older with HUI_01 <>2 or (HUI_01 = 2 and HUI_02 <>2) or (HUI_02 = 2 and	Note
hui_05	vis:rec. a frnd with glasses/contacts	vision - recognize a friend with glasses /contacts		0			480	numeric								0	#NUM!	#NUM!	#NUM!	#NUM!			1	808	Vision - recognize a friend with glasses / contacts	Are you usually able to see well enough to recognize a friend on the other side of the street with glasses or	Respondents who answered HUI_04 = 2	Note	1	786	Vision - recognize a friend with glasses / contacts	Are you usually able to see well enough to recognize a friend on the other side of the street with glasses or	Respondents aged 6 and older with HUI_04 = 2, 7, 8 or 9	Note
hui_06	hearing - in group without hearing aid	hearing - in group without hearing aid		0			613	numeric								0	#NUM!	#NUM!	#NUM!	#NUM!			1	809	Hearing - in group without hearing aid	Are you usually able to hear what is being said in a group conversation with at least 3 other people without	All respondents	Note	1	787	Hearing - in group without hearing aid	Are you usually able to hear what is said in a group conversation with at least 3 other people without a	Respondents aged 6 and older	Note
hui_07	hearing - in group with hearing aid	hearing - in group with hearing aid		0			532	numeric								0	#NUM!	#NUM!	#NUM!	#NUM!			1	810	Hearing - in group with hearing aid	Are you usually able to hear what is being said in a group conversation with at least 3 other people with a	Respondents who answered HUI_06 = 2	Note	1	788	Hearing - in group with hearing aid	Are you usually able to hear what is said in a group conversation with at least 3 other people with a hearing	Respondents aged 6 and older with HUI_06 <>1	Note
hui_07a	hearing - able to hear	hearing - able to hear		0			87	numeric								0	#NUM!	#NUM!	#NUM!	#NUM!			1	811	Hearing - able to hear	Are you able to hear at all?	Respondents who answered HUI_07 = 2	Note	1	789	Hearing - able to hear	Are you able to hear at all?	Respondents aged 6 and older with HUI_06 <>1 and HUI_07 <>1	Note
hui_08	hearing- quiet room without hearing aid	hearing - in quiet room without hearing aid		1			491	numeric								0	#NUM!	#NUM!	#NUM!	#NUM!			1	812	Hearing - in quiet room without hearing aid	Are you usually able to hear what is said in a conversation with one other person in a quiet room without a	Respondents who answered HUI_07 =1 or HUI_07A = 1	Note	1	790	Hearing - in quiet room without hearing aid	Are you usually able to hear what is said in a conversation with one other person in a quiet room without a	Respondents aged 6 and older with (HUI_06 <>1 and HUI_06 <>2) or (HUI_06 = 2 and HUI_07 <>2) or	Note
hui_09	hearing- quiet room with hearing aid	hearing - in quiet room with hearing aid		0			605	numeric								0	#NUM!	#NUM!	#NUM!	#NUM!			1	813	Hearing - in quiet room with hearing aid	Are you usually able to hear what is said in a conversation with one other person in a quiet room with a	Respondents who answered HUI_08 = 2 and HUI_Q07=1	Note	1	791	Hearing - in quiet room with hearing aid	Are you usually able to hear what is said in a conversation with one other person in a quiet room with a	Respondents aged 6 and older with HUI_08 = 2, 7, 8 or 9	Note
hui_10	speech-compl. understood by strangers	speech - completely understood by strangers		0			383	numeric								0	#NUM!	#NUM!	#NUM!	#NUM!			1	814	Speech - completely understood by strangers	Are you usually able to be understood completely when speaking with strangers in your own language?	All respondents	Note	1	792	Speech - completely understood by strangers	Are you usually able to be understood completely when speaking with strangers in your own language?	Respondents aged 6 and older	Note
hui_11	speech-part. understood by strangers	speech - partially understood by strangers		0			599	numeric								0	#NUM!	#NUM!	#NUM!	#NUM!			1	815	Speech - partially understood by strangers	Are you able to be understood partially when speaking with strangers?	Respondents who answered HUI_10 = 2	Note	1	793	Speech - partially understood by strangers	Are you able to be understood partially when speaking with strangers?	Respondents aged 6 and older with HUI_10 <>1	Note
hui_12	speech-comp. understood by non-strangers	speech - completely understood by non-strangers		0			216	numeric								0	#NUM!	#NUM!	#NUM!	#NUM!			1	816	Speech - completely understood by non-strangers	Are you able to be understood completely when speaking with those who know you well?	Respondents who answered HUI_10 = 2	Note	1	794	Speech - completely understood by non-strangers	Are you able to be understood completely when speaking with those who know you well?	Respondents aged 6 and older with HUI_10 <>1	Note
hui_13	speech-part. understood by non-strangers	speech - partially understood by non-strangers		0			1132	numeric								0	#NUM!	#NUM!	#NUM!	#NUM!			1	817	Speech - partially understood by non-strangers	Are you able to be understood partially when speaking with those who know you well?	Respondents who answered HUI_12 = 2	Note	1	795	Speech - partially understood by non-strangers	Are you able to be understood partially when speaking with those who know you well?	Respondents aged 6 and older with HUI_12 = 2, 7, 8 or 9	Note
hui_14	mobility walk without difficulty/support	mobility walk without difficulty & without support		0			1040	numeric								0	#NUM!	#NUM!	#NUM!	#NUM!			1	818	Mobility - walk without difficulty and without support	Are you usually able to walk around the neighbourhood without difficulty and without mechanical support	All respondents	Note	1	796	Mobility - walk without difficulty and without support	Are you usually able to walk around the neighbourhood without difficulty and without mechanical support	Respondents aged 6 and older	Note
hui_15	mobility - able to walk	mobility - able to walk		0			724	numeric								0	#NUM!	#NUM!	#NUM!	#NUM!			1	819	Mobility - able to walk	Are you able to walk at all?	Respondents who answered HUI_14 = 2	Note	1	797	Mobility - able to walk	Are you able to walk at all?	Respondents aged 6 and older with HUI_14 <>1	Note
hui_16	mobility - requires support to walk	mobility - requires support to walk		0			408	numeric								0	#NUM!	#NUM!	#NUM!	#NUM!			1	820	Mobility - requires support to walk	Do you require mechanical support such as braces, a cane or crutches to be able to walk?	Respondents who answered HUI_15 = 1	Note	1	798	Mobility - requires support to walk	Do you require mechanical support such as braces, a cane or crutches to be able to walk around the	Respondents aged 6 and older with HUI_14 <>1 and HUI_15 <>2	Note
hui_17	mobility - requires help of pers to walk	mobility - requires help of person to walk		0			638	numeric								0	#NUM!	#NUM!	#NUM!	#NUM!			1	821	Mobility - requires help of person to walk	Do you require the help of another person to be able to walk?	Respondents who answered HUI_15 = 1	Note	1	799	Mobility - requires help of person to walk	Do you require the help of another person to be able to walk?	Respondents aged 6 and older with HUI_14 <>1 and HUI_15 <>2	Note
hui_18	mobility - requires a wheelchair	mobility - requires a wheelchair		0			338	numeric								0	#NUM!	#NUM!	#NUM!	#NUM!			1	822	Mobility - requires a wheelchair	Do you require a wheelchair to get around?	Respondents who answered HUI_14 = 2	Note	1	800	Mobility - requires a wheelchair	Do you require a wheelchair to get around?	Respondents aged 6 and older with HUI_14 <>1	Note
hui_19	mobility - frequency of wheelchair use	mobility - frequency of wheelchair use		0			844	numeric								0	#NUM!	#NUM!	#NUM!	#NUM!			1	823	Mobility - frequency of wheelchair use	How often do you use a wheelchair?	Respondents who answered HUI_18 = 1	Note	1	801	Mobility - frequency of wheelchair use	How often do you use a wheelchair?	Respondents aged 6 and older with HUI_14 <>1 and HUI_18 <>2	Note
hui_20	mob- help wheelchair	mobility-requires help to get around in wheelchair		0			277	numeric								0	#NUM!	#NUM!	#NUM!	#NUM!			1	824	Mobility - requires help to get around in wheelchair	Do you need the help of another person to get around in the wheelchair?	Respondents who answered HUI_18 = 1	Note	1	802	Mobility - requires help to get around in wheelchair	Do you need the help of another person to get around in the wheelchair?	Respondents aged 6 and older with HUI_14 <>1 and HUI_18 <>2	Note
hui_21	dexterity-able grasp/handle small obj.	dexterity - able to grasp and handle small objects		0			1225	numeric								0	#NUM!	#NUM!	#NUM!	#NUM!			1	825	Dexterity - able to grasp and handle small objects	Are you usually able to grasp and handle small objects such as a pencil or scissors?	All respondents	Note	1	803	Dexterity - able to grasp and handle small objects	Are you usually able to grasp and handle small objects such as a pencil or scissors?	Respondents aged 6 and older	Note
hui_22	dexterity-req help due to lim. in hands	dexterity - requires help to limits in use of hand		1			68	numeric								0	#NUM!	#NUM!	#NUM!	#NUM!			1	826	Dexterity - requires help due to limitation in use of hands	Do you require the help of another person because of limitations in the use of hands or fingers?	Respondents who answered HUI_21 = 2	Note	1	804	Dexterity - requires help due to limitation in use of hands	Do you require the help of another person because of limitations in the use of hands or fingers?	Respondents aged 6 and older with HUI_21 <>1	Note
hui_23	dexterity - requires help with tasks	dexterity - requires help with tasks		1			41	numeric								0	#NUM!	#NUM!	#NUM!	#NUM!			1	827	Dexterity - requires help with tasks	Do you require the help of another person with: (� some tasks, � most tasks, � almost all tasks or � all	Respondents who answered HUI_22 = 1	Note	1	805	Dexterity - requires help with tasks	Do you require the help of another person with: (� some tasks, � most tasks, � almost all tasks or � all	Respondents aged 6 and older with HUI_21 <>1 and HUI_22 <>2	Note
hui_24	dexterity-req. spec. equip./hand lim.	dexterity requires special equipment/hand limit		0			7	numeric								0	#NUM!	#NUM!	#NUM!	#NUM!			1	828	Dexterity - requires special equipment / hand limitation	Do you require special equipment, for example, devices to assist in dressing, because of limitations in the	Respondents who answered HUI_21 = 2	Note	1	806	Dexterity - requires special equipment / hand limitation	Do you require special equipment, for example, devices to assist in dressing, because of limitations in the	Respondents aged 6 and older with HUI_21 <>1	Note
hui_25	emotion - self evaluation	emotion - self evaluation		0			632	numeric								0	#NUM!	#NUM!	#NUM!	#NUM!			1	829	Emotion - self evaluation	Would you describe yourself as being usually: (� happy and interested in life, � somewhat happy, �	All respondents	Note	1	807	Emotion - self evaluation	Would you describe yourself as being usually: (� happy and interested in life, � somewhat happy, �	Respondents aged 6 and older	Note
hui_26	cognition - ability to remember things	cognition - ability to remember things		0			400	numeric								0	#NUM!	#NUM!	#NUM!	#NUM!			1	830	Cognition - ability to remember things	How would you describe your usual ability to remember things?	All respondents	Note	1	808	Cognition - ability to remember things	How would you describe your usual ability to remember things?	Respondents aged 6 and older	Note
hui_27	cognition-abil. to think and solve prob.	cognition - ability to think and solve problems		0			653	numeric								0	#NUM!	#NUM!	#NUM!	#NUM!			1	831	Cognition - ability to think and solve problems	How would you describe your usual ability to think and solve day-to-day problems?	All respondents	Note	1	809	Cognition - ability to think and solve problems	How would you describe your usual ability to think and solve day-to-day problems?	Respondents aged 6 and older	Note
hui_28	usually free of pain or discomfort	usually free of pain or discomfort		0			476	numeric								0	#NUM!	#NUM!	#NUM!	#NUM!			1	832	Usually free of pain or discomfort	Are you usually free of pain or discomfort?	All respondents	Note	1	810	Usually free of pain or discomfort	Are you usually free of pain or discomfort?	Respondents aged 6 and older	Note
hui_29	pain and discomfort - usual intensity	pain and discomfort - usual intensity		0			595	numeric								0	#NUM!	#NUM!	#NUM!	#NUM!			1	833	Pain and discomfort - usual intensity	How would you describe the usual intensity of your pain or discomfort?	Respondents who answered HUI_28 = 2	Note	1	811	Pain and discomfort - usual intensity	How would you describe the usual intensity of your pain or discomfort?	Respondents aged 6 and older with HUI_28 not =1	Note
hui_30	pain and discomf - # of act. prevented	pain and discomfort-number of activities prevented		0			523	numeric		1						0	#NUM!	#NUM!	#NUM!	#NUM!			1	834	Pain and discomfort - number of activities prevented	How many activities does your pain or discomfort prevent?	Respondents who answered HUI_28 = 2	Note	1	812	Pain and discomfort - number of activities prevented	How many activities does your pain or discomfort prevent?	Respondents aged 6 and older with HUI_28 not =1	Note
huidcog	cognition prob. - function code - (d)	cognition prob. - function code - (d)		0			82	numeric								0	#NUM!	#NUM!	#NUM!	#NUM!			2	835 - 836	Cognition problems - function code - (D)	Question	Universe	Note	2	813 - 814	Cognition problems - function code - (D)	Question	Respondents aged 6 and older	Note
huiddex	dexterity trouble - function code - (d)	dexterity trouble - function code - (d)		1			472	numeric								0	#NUM!	#NUM!	#NUM!	#NUM!			2	837 - 838	Dexterity trouble - function code - (D)	Question	Universe	Note	2	815 - 816	Dexterity trouble - function code - (D)	Question	Respondents aged 6 and older	Note
huidemo	emotional problems - function code - (d)	emotional problems - function code - (d)		0			595	numeric								0	#NUM!	#NUM!	#NUM!	#NUM!			1	839	Emotional problems - function code - (D)	Question	Universe	Note	1	817	Emotional problems - function code - (D)	Question	Respondents aged 6 and older	Note
huidher	hearing problems - function code - (d)	hearing problems - function code - (d)		0			353	numeric								0	#NUM!	#NUM!	#NUM!	#NUM!			2	840 - 841	Hearing problems - function code - (D)	Question	Universe	Note	2	818 - 819	Hearing problems - function code - (D)	Question	Respondents aged 6 and older	Note
huidhsc	no/mild/moderate/severe disability (d)	hui score 4 cat no/mild/moderate/severe dis(d)		0			571	numeric								0	#NUM!	#NUM!	#NUM!	#NUM!			1	853	HUI score into 4 cat. - no/mild/moderate/severe dis (D)	Question	Universe	Note	1	831	HUI score into 4 cat. - no/mild/moderate/severe (D)	Question	Respondents aged 6 and older	Note
huidhsi	health utility index (hui3) - (d)	health utility index (hui3) - (d)		0			194	numeric								0	#NUM!	#NUM!	#NUM!	#NUM!			5.3	848 - 852	Health Utility Index (HUI3) - (D)	Question	Universe	Note	5.3	826 - 830	Health Utility Index (HUI3) - (D)	Question	Respondents aged 6 and older	Note
huidmob	mobility trouble - function code - (d)	mobility trouble - function code - (d)		0			1088	numeric								0	#NUM!	#NUM!	#NUM!	#NUM!			2	842 - 843	Mobility trouble - function code - (D)	Question	Universe	Note	2	820 - 821	Mobility trouble - function code - (D)	Question	Respondents aged 6 and older	Note
[truncated: 2,596 more rows]
